# Supplementary material for: An electron counting algorithm improves imaging of proteins with low-acceleration-voltage cryo-electron microscope
Source: Commun Biol. 2022 Apr 6;5:321. doi: 10.1038/s42003-022-03284-1 (PMC8987035; doi:10.1038/s42003-022-03284-1)
Supplement: Supplementary file 4 — Supplementary Data 1 [file 42003_2022_3284_MOESM4_ESM.zip]

Archive with 15 entries (15 files):
- Figure 4c.txt
- Figure 4d.txt
- Figure 4b.txt
- Figure 4a.txt
- Figure 3d.txt
- Figure 3b.txt
- Figure 3c.txt
- Figure 3a.txt
- Figure 2b.txt
- Figure 2d.txt
- Figure 2c.txt
- Figure 2a.txt
- Figure 1c.txt
- Figure 1d.txt
- Figure 1b.txt
