# Supplementary material for: An electron counting algorithm improves imaging of proteins with low-acceleration-voltage cryo-electron microscope
Source: Commun Biol. 2022 Apr 6;5:321. doi: 10.1038/s42003-022-03284-1 (PMC8987035; doi:10.1038/s42003-022-03284-1)
Supplement: Supplementary file 4 — Supplementary Data 1 [file 42003_2022_3284_MOESM4_ESM.zip › Figure 4c.txt]

120kv real freq	120kv real fsc	120kv MCF real fsc	freq	120kv fsc calc	300kv fsc
0.001001	1	1	0.001001	--	1
0.004464	1	1	0.005444	--	1
0.008929	0.999997	0.999986	0.010889	--	1
0.013393	1	0.999997	0.016333	0.999998999980885	0.999999
0.017857	0.999997	0.999987	0.021777	0.999998999939589	0.999999
0.022321	0.999996	0.999995	0.027221	0.999998999852512	0.999999
0.026786	0.999981	0.999968	0.032666	0.999996999082344	0.999997
0.03125	0.999994	0.99996	0.03811	0.999980989232024	0.999981
0.035714	0.999982	0.999968	0.043554	0.999978979693169	0.999979
0.040179	0.999966	0.999964	0.048998	0.999951925633062	0.999952
0.044643	0.999897	0.999847	0.054443	0.999954893687693	0.999955
0.049107	0.999892	0.999538	0.059887	0.999951833884218	0.999952
0.053571	0.999766	0.999278	0.065331	0.99996884794586	0.999969
0.058036	0.999804	0.999328	0.070775	0.999969797137469	0.99997
0.0625	0.999919	0.999574	0.07622	0.999968717704606	0.999969
0.066964	0.999835	0.999799	0.081664	0.999971663507879	0.999972
0.071429	0.999853	0.999745	0.087108	0.999961407795977	0.999962
0.075893	0.999814	0.999677	0.092552	0.999938805834624	0.99994
0.080357	0.999821	0.999677	0.097997	0.999928244429912	0.99993
0.084821	0.999683	0.99943	0.103441	0.999911314435345	0.999914
0.089286	0.999622	0.999337	0.108885	0.999868114006404	0.999873
0.09375	0.999625	0.999313	0.114329	0.999844003877098	0.999851
0.098214	0.999597	0.999096	0.119774	0.999773839970453	0.999786
0.102679	0.999281	0.998968	0.125218	0.999744688936729	0.999761
0.107143	0.999279	0.998523	0.130662	0.999699367490275	0.999722
0.111607	0.999329	0.998209	0.136106	0.999593191532562	0.999629
0.116071	0.999168	0.997763	0.141551	0.999343977821377	0.999411
0.120536	0.998801	0.997591	0.146995	0.999169145823022	0.999267
0.125	0.998276	0.996911	0.152439	0.999079868026954	0.999204
0.129464	0.998127	0.995771	0.157883	0.998922528417225	0.999088
0.133929	0.997537	0.994741	0.163328	0.998710968840535	0.998935
0.138393	0.995609	0.991903	0.168772	0.998683476617669	0.998941
0.142857	0.995999	0.991733	0.174216	0.99846619318792	0.998802
0.147321	0.99572	0.989586	0.17966	0.998472593647555	0.998845
0.151786	0.995293	0.986617	0.185105	0.998810590234016	0.999132
0.15625	0.993483	0.981059	0.190549	0.998874698790389	0.99921
0.160714	0.993352	0.979317	0.195993	0.998939092860981	0.999286
0.165179	0.992758	0.979006	0.201437	0.998789797584114	0.999222
0.169643	0.991584	0.974472	0.206882	0.998656197740977	0.999178
0.174107	0.990375	0.974881	0.212326	0.998542270809957	0.999155
0.178571	0.991905	0.975858	0.21777	0.99841306061255	0.999132
0.183036	0.994302	0.978546	0.223214	0.99777585303148	0.998857
0.1875	0.994652	0.983754	0.228659	0.996931027692634	0.998525
0.191964	0.995488	0.985458	0.234103	0.996337324920196	0.998362
0.196429	0.994896	0.984304	0.239547	0.994917636234729	0.997895
0.200893	0.994997	0.980317	0.244991	0.993849560663257	0.997654
0.205357	0.994803	0.97669	0.250436	0.991216948916248	0.996929
0.209821	0.994423	0.972168	0.25588	0.9880448787695	0.996189
0.214286	0.994364	0.966965	0.261324	0.982247165767604	0.994862
0.21875	0.992533	0.956921	0.266768	0.973435945001235	0.993047
0.223214	0.991359	0.953555	0.272213	0.968920870180473	0.992714
0.227679	0.989761	0.944015	0.277657	0.955593764589842	0.990672
0.232143	0.988574	0.933858	0.283101	0.936701186218233	0.988107
0.236607	0.987844	0.90901	0.288545	0.919812587414463	0.986636
0.241071	0.985243	0.893604	0.29399	0.881184140182084	0.982193
0.245536	0.983206	0.857514	0.299434	0.835627027392214	0.977803
0.25	0.979445	0.819845	0.304878	0.785808093962837	0.973929
0.254464	0.973763	0.7713	0.310322	0.712984805449316	0.967731
0.258929	0.966149	0.726367	0.315767	0.657310695686383	0.965167
0.263393	0.958722	0.668918	0.321211	0.570199232488987	0.958594
0.267857	0.953221	0.636788	0.326655	0.424191178771501	0.940061
0.272321	0.945388	0.583091	0.332099	0.335148429549575	0.92971
0.276786	0.939854	0.496414	0.337544	0.251964293283044	0.916726
0.28125	0.926072	0.435773	0.342988	0.175441368793843	0.897499
0.285714	0.90739	0.363701	0.348432	0.110356700372836	0.866674
0.290179	0.881872	0.288886	0.353876	0.067810680018819	0.830818
0.294643	0.838399	0.230425	0.359321	0.0411491835531834	0.790678
0.299107	0.820629	0.133617	0.364765	0.0260301017062664	0.756393
0.303571	0.780677	0.158389	0.370209	0.0174698496626665	0.734148
0.308036	0.740364	0.128753	0.375653	0.010086410773456	0.681871
0.3125	0.689423	0.098856	0.381098	0.00701326094878406	0.671025
0.316964	0.649548	0.033003	0.386542	0.00418457530340695	0.628159
0.321429	0.535054	0.039641	0.391986	0.0020312159669924	0.536041
0.325893	0.452226	0.033211	0.39743	0.00140662689029116	0.533959
0.330357	0.447547	0.020622	0.402875	6.82224790550743E-4	0.446848
0.334821	0.372228	-0.01533	0.408319	3.82720238930643E-4	0.400958
0.339286	0.272899	0.025499	0.413763	1.8534431524115E-4	0.327274
0.34375	0.246234	-0.06099	0.419207	9.66604202435139E-5	0.279073
0.348214	0.189991	-0.0307	0.424652	5.59137355734725E-5	0.257873
0.352679	0.097774	0.017945	0.430096	3.46575740098758E-5	0.253738
0.357143	0.028293	-0.03046	0.43554	1.78049122267202E-5	0.21916
0.361607	0.042768	-0.04966	0.440984	9.36534654857836E-6	0.19456
0.366071	0.033278	-0.03014	0.446429	4.01004151801078E-6	0.147065
0.370536	0.056665	-0.06781	0.451873	1.54351461857811E-6	0.101329
0.375	0.01065	-0.0257	0.457317	6.6430395662135E-7	0.07755
0.379464	-0.02635	0.026389	0.462761	1.78797246115181E-7	0.038453
0.383929	-0.00643	0.013205	0.468206	6.06903730815436E-8	0.023904
0.388393	-0.02796	-0.03785	0.47365	1.08276851993218E-8	0.007984
0.392857	-0.00522	-0.02717	0.479094	4.24227174096333E-8	0.05602
0.397321	-0.023	-0.00137	0.484538	1.00038375962572E-8	0.026215
0.401786	-0.00941	0.021737	0.489983	-1.1124205149091E-9	-0.005925
0.40625	-0.01818	-0.03616	0.495427	2.52763912534365E-9	0.026234
0.410714	-0.0365	0.015794	0.500871	4.93605565171899E-11	0.001083
0.415179	-0.06967	-0.00404	0.506315	1.08503693388489E-9	0.047894
0.419643	-0.05345	-0.02716	0.51176	-1.13308773323811E-10	-0.011495
0.424107	0.010374	-0.03147	0.517204	2.7657826932782E-10	0.057957
0.428571	3.189913E-4	0.015033	0.522648	4.24113156771813E-11	0.021014
0.433036	0.003917	0.011805	0.528092	1.28592171989131E-11	0.014972
0.4375	-0.04371	0.009991	0.533537	-5.05065067480934E-12	-0.014529
0.441964	-0.08128	0.036782	0.538981	1.27563278567358E-13	8.906582E-4
0.446429	-0.05883	0.017064	0.544425	-1.80285260109711E-12	-0.032978
0.450893	-0.04347	0.058666	0.549869	-3.26604493444963E-13	-0.015307
0.455357	-0.04922	0.020616	0.555314	-1.95322464393063E-13	-0.024796
0.459821	-0.03963	0.004458	0.560758	-4.95936999335624E-14	-0.01727
0.464286	1.836007E-4	-0.0052	0.566202	5.94939898105235E-15	0.005766
0.46875	-0.02329	0.011175	0.571646	4.09827744756841E-15	0.011594
0.473214	-0.05913	0.023419	0.577091	1.13420150213968E-16	9.826309E-4
0.477679	-0.08031	0.002842	0.582535	-8.11268593160974E-17	-0.002205
0.482143	-0.08303	0.002521	0.587979	4.74428146676786E-17	0.004139
0.486607	-0.07492	0.014325	0.593423	1.03710426775462E-16	0.029441
0.491071	-0.06914	0.024013	0.598868	-3.39266493881178E-18	-0.003439
0.495536	-0.0678	0.048542	0.604312	-8.2900741712685E-18	-0.030848
0.5	-0.09269	0.023727	0.609756	-2.08065156388736E-18	-0.028585
