# Supplementary material for: An electron counting algorithm improves imaging of proteins with low-acceleration-voltage cryo-electron microscope
Source: Commun Biol. 2022 Apr 6;5:321. doi: 10.1038/s42003-022-03284-1 (PMC8987035; doi:10.1038/s42003-022-03284-1)
Supplement: Supplementary file 4 — Supplementary Data 1 [file 42003_2022_3284_MOESM4_ESM.zip › Figure 4d.txt]

120kv 2.88A freq	120kv 2.88A FSC	120kV MCF FSC	freq	120kv fsc	300kv 11k
0.001001	1	1	0.001001	--	1
0.002169	1	0.999998	0.002541	0.999988999999869	0.999989
0.004337	1	0.999992	0.005081	0.999924999985748	0.999925
0.006506	1	0.999998	0.007622	0.998538998596077	0.998539
0.008675	0.999997	0.999992	0.010163	0.999793999373504	0.999794
0.010843	0.999969	0.999963	0.012703	0.999669997550657	0.99967
0.013012	0.999974	0.999977	0.015244	0.999029985078877	0.99903
0.01518	0.999946	0.99995	0.017785	0.999551987225109	0.999552
0.017349	0.999942	0.999937	0.020325	0.999687984822369	0.999688
0.019518	0.999959	0.999946	0.022866	0.999762981529644	0.999763
0.021686	0.999967	0.999966	0.025407	0.999571949166581	0.999572
0.023855	0.999925	0.999941	0.027947	0.999593929403961	0.999594
0.026024	0.99995	0.99996	0.030488	0.998761695348091	0.998762
0.028192	0.999916	0.999932	0.033028	0.995001312717013	0.995003
0.030361	0.999911	0.999909	0.035569	0.997463845715145	0.997465
0.032529	0.999846	0.999857	0.03811	0.9918101158863	0.991815
0.034698	0.999878	0.999886	0.04065	0.994380651235995	0.994385
0.036867	0.999622	0.999523	0.043191	0.995661716079743	0.995666
0.039035	0.999187	0.999056	0.045732	0.994645361599768	0.994652
0.041204	0.999328	0.999162	0.048272	0.996155074641771	0.996161
0.043373	0.999532	0.999471	0.050813	0.994394414214571	0.994405
0.045541	0.999258	0.999238	0.053354	0.994893274196999	0.994905
0.04771	0.999113	0.99904	0.055894	0.99510045004824	0.995114
0.049879	0.998698	0.9986	0.058435	0.99443964681584	0.994458
0.052047	0.998779	0.998817	0.060976	0.992582033490726	0.992611
0.054216	0.999101	0.999031	0.063516	0.992072586007279	0.992109
0.056384	0.999093	0.999199	0.066057	0.991592861146206	0.991638
0.058553	0.999019	0.999053	0.068598	0.993169299314757	0.993212
0.060722	0.998717	0.998775	0.071138	0.993889813863812	0.993934
0.06289	0.998623	0.998612	0.073679	0.994286461982774	0.994334
0.065059	0.9986	0.998465	0.07622	0.994171501383954	0.994227
0.067228	0.998341	0.998092	0.07876	0.993802792101425	0.99387
0.069396	0.998434	0.998257	0.081301	0.99599764527157	0.996047
0.071565	0.998069	0.997999	0.083841	0.996480938663635	0.99653
0.073734	0.998126	0.998177	0.086382	0.996192249722747	0.996252
0.075902	0.998273	0.998242	0.088923	0.996264230237618	0.99633
0.078071	0.997918	0.997801	0.091463	0.996604133192402	0.996671
0.080239	0.99815	0.998025	0.094004	0.996569719653947	0.996645
0.082408	0.998549	0.998402	0.096545	0.996960857965926	0.997035
0.084577	0.998135	0.998128	0.099085	0.997503483871896	0.997571
0.086745	0.998629	0.998623	0.101626	0.997382798142865	0.997461
0.088914	0.998645	0.998661	0.104167	0.997357998821737	0.997445
0.091083	0.998667	0.998638	0.106707	0.997294049471209	0.997392
0.093251	0.998477	0.998365	0.109248	0.997120712513489	0.997235
0.09542	0.998559	0.998381	0.111789	0.996924445448875	0.997058
0.097588	0.998981	0.998881	0.114329	0.996291276693811	0.996467
0.099757	0.998657	0.998578	0.11687	0.996500302900371	0.996681
0.101926	0.998497	0.998344	0.119411	0.996376610413633	0.99658
0.104094	0.998559	0.998459	0.121951	0.996642438699843	0.996847
0.106263	0.998314	0.998211	0.124492	0.995659865886644	0.995946
0.108432	0.998089	0.997808	0.127033	0.996391636695853	0.996649
0.1106	0.997792	0.997434	0.129573	0.996379316657713	0.996658
0.112769	0.997513	0.997136	0.132114	0.995205885216344	0.995603
0.114938	0.997236	0.996838	0.134654	0.9950226382366	0.995466
0.117106	0.997016	0.996738	0.137195	0.995001933409576	0.99548
0.119275	0.996355	0.996124	0.139736	0.995312118622306	0.995793
0.121443	0.996372	0.995734	0.142276	0.995216805932207	0.995742
0.123612	0.996775	0.996104	0.144817	0.995062591536971	0.995642
0.125781	0.995952	0.995062	0.147358	0.994974583323536	0.995604
0.127949	0.995297	0.994202	0.149898	0.996047938508814	0.996576
0.130118	0.994682	0.993652	0.152439	0.995194000029972	0.995877
0.132287	0.994946	0.994062	0.15498	0.99445606080729	0.995293
0.134455	0.99449	0.993393	0.15752	0.994827894249472	0.995657
0.136624	0.995047	0.993897	0.160061	0.994054159950925	0.995064
0.138793	0.994149	0.993117	0.162602	0.994796703051765	0.995733
0.140961	0.993652	0.99185	0.165142	0.994613088408764	0.995638
0.14313	0.994043	0.991983	0.167683	0.995001129207144	0.996006
0.145298	0.993512	0.991664	0.170224	0.99410342423141	0.995353
0.147467	0.994005	0.99237	0.172764	0.993983719889552	0.995327
0.149636	0.994015	0.991685	0.175305	0.993130832409891	0.994744
0.151804	0.994042	0.991859	0.177846	0.992419434166811	0.99429
0.153973	0.993296	0.991266	0.180386	0.993292889321387	0.995032
0.156142	0.992598	0.990802	0.182927	0.993078807974116	0.994961
0.15831	0.992994	0.990814	0.185467	0.993524147633472	0.99537
0.160479	0.992202	0.989425	0.188008	0.993761472245369	0.995623
0.162647	0.992948	0.990775	0.190549	0.993296154642161	0.995387
0.164816	0.993259	0.990771	0.193089	0.993084628800155	0.995337
0.166985	0.992629	0.98968	0.19563	0.992938460854356	0.995338
0.169153	0.992075	0.988903	0.198171	0.992435731057377	0.995114
0.171322	0.992497	0.989749	0.200711	0.992340197813728	0.995164
0.173491	0.990774	0.987841	0.203252	0.991836392428691	0.994966
0.175659	0.992117	0.989734	0.205793	0.992030786628917	0.995206
0.177828	0.991435	0.988611	0.208333	0.99194722752971	0.995278
0.179997	0.992061	0.988942	0.210874	0.991708533246662	0.995265
0.182165	0.99225	0.989399	0.213415	0.990680292568331	0.99482
0.184334	0.992	0.988938	0.215955	0.990725186708211	0.99499
0.186502	0.991726	0.988184	0.218496	0.990366590159802	0.994947
0.188671	0.991809	0.988359	0.221037	0.990199677386467	0.995014
0.19084	0.991583	0.987963	0.223577	0.98788206228581	0.99402
0.193008	0.992163	0.988647	0.226118	0.986730803324197	0.993659
0.195177	0.992191	0.988181	0.228659	0.986126823216574	0.993589
0.197346	0.991678	0.98717	0.231199	0.9849013649435	0.993258
0.199514	0.992414	0.98823	0.23374	0.984173131909273	0.993181
0.201683	0.991358	0.986846	0.23628	0.980857157599241	0.992039
0.203852	0.99103	0.986384	0.238821	0.976936473251723	0.990749
0.20602	0.990666	0.986301	0.241362	0.975476481531413	0.990538
0.208189	0.991086	0.986387	0.243902	0.974339421012066	0.99049
0.210357	0.990967	0.985597	0.246443	0.96995397246482	0.989295
0.212526	0.991806	0.986676	0.248984	0.963011957674054	0.987324
0.214695	0.991659	0.98588	0.251524	0.960588916533302	0.987064
0.216863	0.989996	0.983548	0.254065	0.957543747073654	0.986665
0.219032	0.987981	0.98038	0.256606	0.950311442464587	0.98504
0.221201	0.987876	0.978793	0.259146	0.940624832236446	0.982853
0.223369	0.986713	0.978195	0.261687	0.932388156893968	0.981314
0.225538	0.985918	0.977606	0.264228	0.921479582644688	0.979214
0.227706	0.985546	0.975994	0.266768	0.90517946203813	0.975878
0.229875	0.984948	0.974472	0.269309	0.907327150185667	0.977715
0.232044	0.981975	0.969697	0.27185	0.889186741709781	0.974413
0.234212	0.980079	0.96555	0.27439	0.878774045746193	0.97333
0.236381	0.977871	0.963362	0.276931	0.860154651937972	0.970505
0.23855	0.977852	0.961464	0.279472	0.833420051877283	0.966088
0.240718	0.977523	0.958381	0.282012	0.826548679712412	0.966589
0.242887	0.972992	0.953045	0.284553	0.801993320420161	0.963322
0.245056	0.969922	0.946676	0.287093	0.76163060992675	0.956839
0.247224	0.965976	0.941094	0.289634	0.742920915725115	0.955543
0.249393	0.964157	0.936828	0.292175	0.722076401126256	0.954029
0.251561	0.960975	0.931048	0.294715	0.67886154249182	0.947829
0.25373	0.952725	0.91493	0.297256	0.66093053748248	0.947534
0.255899	0.953164	0.897651	0.299797	0.608804378266744	0.939667
0.258067	0.951233	0.902796	0.302337	0.572254903464902	0.935443
0.260236	0.944717	0.895493	0.304878	0.550454044973107	0.934992
0.262405	0.940491	0.89018	0.307419	0.497037606723565	0.926548
0.264573	0.937467	0.883963	0.309959	0.44167214406973	0.916638
0.266742	0.927953	0.856468	0.3125	0.276964293224919	0.853172
0.26891	0.918391	0.846853	0.315041	0.272319571598122	0.861274
0.271079	0.914217	0.838669	0.317581	0.264388275278386	0.867289
0.273248	0.895751	0.840345	0.320122	0.255097679736749	0.872453
0.275416	0.89529	0.820008	0.322663	0.232451401905807	0.869452
0.277585	0.879499	0.780142	0.325203	0.191646905265176	0.851924
0.279754	0.868443	0.765376	0.327744	0.151886099865283	0.827795
0.281922	0.854365	0.751078	0.330285	0.140677366508267	0.829701
0.284091	0.853862	0.749914	0.332825	0.119582620195018	0.81793
0.28626	0.837822	0.704388	0.335366	0.0980041020862213	0.800153
0.288428	0.835135	0.697663	0.337907	0.0723103711053174	0.762364
0.290597	0.803776	0.652442	0.340447	0.0595882682736649	0.7449
0.292765	0.773165	0.607076	0.342988	0.0530490305514889	0.743467
0.294934	0.769251	0.598145	0.345528	0.0486192738838392	0.748457
0.297103	0.762757	0.604602	0.348069	0.037790734651523	0.720714
0.299271	0.735315	0.575588	0.35061	0.0309593660791205	0.703725
0.30144	0.69229	0.522139	0.35315	0.0238107964279929	0.672923
0.303609	0.679952	0.482217	0.355691	0.0202408956341652	0.664715
0.305777	0.648049	0.447641	0.358232	0.0166010454316707	0.64891
0.307946	0.628086	0.413296	0.360772	0.0136524244135382	0.634208
0.310115	0.611346	0.392262	0.363313	0.0100385372815046	0.593077
0.312283	0.569905	0.371928	0.365854	0.00791095913974263	0.568766
0.314452	0.54518	0.353498	0.368394	0.00693540854100887	0.571402
0.31662	0.535689	0.345261	0.370935	0.00526652103626828	0.539176
0.318789	0.492027	0.30943	0.373476	0.00459955832563588	0.542494
0.320958	0.472333	0.317471	0.376016	0.00339356995253748	0.50439
0.323126	0.421186	0.28225	0.378557	0.00287054399571405	0.501325
0.325295	0.390573	0.23456	0.381098	0.00223735145332494	0.47858
0.327464	0.336022	0.199133	0.383638	0.00173544853568269	0.455541
0.329632	0.279233	0.135602	0.386179	0.00136042767998498	0.436131
0.331801	0.259804	0.150015	0.38872	9.70208506684985E-4	0.394903
0.333969	0.259268	0.133281	0.39126	7.67366946552031E-4	0.379973
0.336138	0.28851	0.135496	0.393801	6.36785987770879E-4	0.377296
0.338307	0.210897	0.066221	0.396341	5.18670772073504E-4	0.371057
0.340475	0.192204	0.054073	0.398882	4.0615371223692E-4	0.356599
0.342644	0.209398	0.077362	0.401423	3.07285354751781E-4	0.335477
0.344813	0.161271	0.072146	0.403963	2.11473836848879E-4	0.295648
0.346981	0.14553	0.045777	0.406504	1.80774201893516E-4	0.303194
0.34915	0.091048	0.025779	0.409045	1.46333350764302E-4	0.300058
0.351319	0.097895	0.01323	0.411585	1.08220376824659E-4	0.279156
0.353487	0.075144	0.032017	0.414126	6.65173718516754E-5	0.225927
0.355656	0.078395	0.037176	0.416667	4.65495556862133E-5	0.200899
0.357824	0.081018	0.03363	0.419207	3.44206982741266E-5	0.18678
0.359993	0.09181	0.043673	0.421748	2.89360030303308E-5	0.193224
0.362162	0.060147	0.044757	0.424289	2.30411083879924E-5	0.191913
0.36433	0.04397	0.037728	0.426829	1.80379477908146E-5	0.188595
0.366499	0.017613	-0.00352	0.42937	1.16677638425021E-5	0.158766
0.368668	0.026932	-0.011	0.431911	9.90344721265689E-6	0.167991
0.370836	0.047326	-0.00112	0.434451	5.99642373471454E-6	0.133985
0.373005	0.053356	0.003768	0.436992	3.81871446581959E-6	0.111285
0.375174	0.026243	5.937038E-4	0.439533	2.61852644317001E-6	0.098765
0.377342	0.031773	0.003377	0.442073	1.47414889944086E-6	0.073276
0.379511	0.018023	0.010126	0.444614	1.61874557377501E-6	0.100534
0.381679	0.010007	0.01904	0.447154	8.45615950274057E-7	0.070186
			0.449695	6.48623748093227E-7	0.069933
			0.452236	5.94736609631543E-7	0.082515
			0.454776	3.05805521942125E-7	0.057129
			0.457317	2.89096347217793E-7	0.070115
			0.459858	2.2217780374004E-7	0.07118
			0.462398	9.76606393733125E-8	0.042835
			0.464939	5.58703728517995E-8	0.033048
			0.46748	2.29357089768973E-8	0.018472
			0.47002	6.52243953663129E-9	0.007161
			0.472561	1.26685082278174E-8	0.018621
			0.475102	2.72357378594452E-8	0.052603
			0.477642	1.4122205395995E-8	0.037886
			0.480183	1.37164536217167E-8	0.049956
			0.482724	7.37016674147835E-9	0.037576
			0.485264	3.2439554732776E-9	0.02331
			0.487805	2.62347124429464E-9	0.026242
			0.490346	1.01839798971562E-9	0.014471
			0.492886	4.72537256144415E-10	0.009521
			0.495427	-4.6628395018346E-10	-0.01364
			0.497967	-5.90081169123537E-10	-0.024891
			0.500508	1.15003178117997E-11	6.783912E-4
			0.503049	3.12987401188947E-10	0.025953
			0.505589	6.44664860031615E-11	0.007895
			0.50813	2.69527854312434E-11	0.004829
			0.510671	-6.15778005782375E-11	-0.01653
			0.513211	-5.24181472598066E-12	-0.002046
			0.515752	-3.81344580823982E-11	-0.022539
			0.518293	-2.54630843090466E-11	-0.022462
			0.520833	-6.21176977389121E-12	-0.008111
			0.523374	5.2326497293426E-12	0.010134
			0.525915	2.50325007674811E-12	0.007388
			0.528455	1.05333200656215E-14	4.787718E-5
			0.530996	-1.44422809163929E-13	-0.001011
			0.533537	-4.96021663728826E-13	-0.005399
			0.536077	3.93696533637353E-13	0.006595
			0.538618	3.48608583112078E-13	0.009132
			0.541159	1.89870508933078E-13	0.007858
			0.543699	-2.77594499725437E-14	-0.001842
			0.54624	-9.57282811494902E-14	-0.010239
			0.54878	-7.87971613502988E-14	-0.013604
			0.551321	-4.01730734456188E-14	-0.011208
			0.553862	3.11060002213573E-14	0.013802
			0.556402	-8.20011965359159E-15	-0.006093
			0.558943	-1.66499035798699E-14	-0.020749
			0.561484	-1.9824749563006E-15	-0.004045
			0.564024	-5.70711797134404E-15	-0.019821
			0.566565	2.06690205664775E-15	0.011742
			0.569106	3.0698600466669E-16	0.002991
			0.571646	-1.93707615870829E-16	-0.003251
			0.574187	5.98256944086469E-16	0.016967
			0.576728	4.66912021246786E-16	0.022866
			0.579268	-1.70997962432871E-16	-0.015223
			0.581809	-4.56203596227061E-17	-0.007103
			0.58435	-4.86946297815935E-18	-0.001339
			0.58689	-4.10075399099731E-17	-0.020564
			0.589431	-1.9243646770422E-17	-0.017348
			0.591972	-1.04614212161888E-17	-0.017135
			0.594512	1.12839647781936E-18	0.003316
			0.597053	-3.04887831205086E-19	-0.001662
			0.599594	-7.13574119168168E-19	-0.007277
			0.602134	2.26945972390134E-19	0.004289
			0.604675	1.13146608750272E-19	0.004043
			0.607215	-1.52196165734657E-19	-0.010512
			0.609756	-9.2794972073256E-21	-0.00122
