# Supplementary material for: An electron counting algorithm improves imaging of proteins with low-acceleration-voltage cryo-electron microscope
Source: Commun Biol. 2022 Apr 6;5:321. doi: 10.1038/s42003-022-03284-1 (PMC8987035; doi:10.1038/s42003-022-03284-1)
Supplement: Supplementary file 4 — Supplementary Data 1 [file 42003_2022_3284_MOESM4_ESM.zip › Figure 4b.txt]

Nyquist	SNR Mixture SR2 align0
0.0034034	--
0.0062492	0.141131739732532
0.0124984	0.0639424055990368
0.018751	0.282269751789979
0.0250002	0.495987788593703
0.0312494	0.576199140294451
0.0374986	0.817946503957566
0.0437512	0.885696568682341
0.0500004	0.406223855514985
0.0562496	0.614418502012788
0.0624988	0.747157383168148
0.0687514	0.719083144916206
0.0750006	0.863625999212132
0.0812498	1.03371096657718
0.087499	0.921041577399726
0.0937516	0.911237253369821
0.1000008	1.01606832231322
0.10625	0.878000468673333
0.1124992	0.988019998695697
0.1187484	1.03860791917209
0.125001	1.08365767144409
0.1312502	0.982925318567189
0.1374994	1.10034996770263
0.1437486	1.05356680020158
0.1500012	1
0.1562504	1.0650244534879
0.1624996	1.05909506640917
0.1687488	1.02571691053871
0.1750014	1.17497175111247
0.1812506	1.17966689833501
0.1874998	1.32120368175157
0.193749	1.20637332935281
0.2000016	1.17461357842209
0.2062508	1.16038566105668
0.2125	1.20099207783026
0.2187492	1.20591503183557
0.2249984	1.2540953227568
0.231251	1.19336571429855
0.2375002	1.21373907801027
0.2437494	1.18258170209228
0.2499986	1.11404430009783
0.2562512	1.05678028911992
0.2625004	1.03658022478531
0.2687496	1.04012116592109
0.2749988	1.07083146677475
0.2812514	1.10389478225705
0.2875006	1.11859897949854
0.2937498	1.10565590202242
0.299999	1.07565695604276
0.3062516	1.05418597952339
0.3125008	1.07086568553531
0.31875	1.05874693682239
0.3249992	1.05934228487875
0.3312484	1.12512752064281
0.337501	1.14975826140928
0.3437502	1.05333065308633
0.3499994	1.14766920409802
0.3562486	1.18966440725642
0.3625012	1.08247591089363
0.3687504	1.06572995330956
0.3749996	1.09857534830346
0.3812488	1.05711181373481
0.3875014	1.06149291283887
0.3937506	1.09594133177253
0.3999998	1.06226557198018
0.406249	1.04424541800274
0.4125016	1.0396800211565
0.4187508	1.05124584590987
0.425	1.04523028099158
0.4312492	1.02105777651914
0.4374984	1.01731824656202
0.443751	1.01702858124146
0.4500002	1.07149960256946
0.4562494	1.07758079346031
0.4624986	1.09099021233564
0.4687512	1.0788894116376
0.4750004	1.09114882471609
0.4812496	1.11863506380694
0.4874988	1.15725651781737
0.4937514	1.12803675348986
0.5000006	1.11385489074194
0.5062498	1.09377533741831
0.512499	1.10794696838908
0.5187516	1.06177946604677
0.5250008	1.07335815249312
0.53125	1.05679494405434
0.5374992	1.07876798025996
0.5437484	1.0764452955436
0.550001	1.0857241896966
0.5562502	1.11377477309427
0.5624994	1.12270467604517
0.5687486	1.13500527953474
0.5750012	1.19165753538582
0.5812504	1.15583108080682
0.5874996	1.13262421860743
0.5937488	1.0993378997043
0.6000014	1.08182369156245
0.6062506	1.0506451141979
0.6124998	1.05539325388266
0.618749	1.10761190144887
0.6250016	1.1167588232459
0.6312508	1.10435618352311
0.6375	1.09675842201006
0.6437492	1.10269545627318
0.6499984	1.10147291089664
0.656251	1.13693070151685
0.6625002	1.10296430170828
0.6687494	1.07700247839301
0.6749986	1.10408170072026
0.6812512	1.1178480731935
0.6875004	1.14532463473398
0.6937496	1.13305913778692
0.6999988	1.10859020032009
0.7062514	1.12176463730457
0.7125006	1.12515602265034
0.7187498	1.09776348014037
0.724999	1.13726559370142
0.7312516	1.1538257617801
0.7375008	1.13339254175619
0.74375	1.11396092278782
0.7499992	1.10837587639432
0.7562484	1.12733705644413
0.762501	1.13203966516646
0.7687502	1.16273038594717
0.7749994	1.2072658271239
0.7812486	1.16020445346943
0.7875012	1.16797523017428
0.7937504	1.12979803224411
0.7999996	1.18266466392159
0.8062488	1.18852111628663
0.8125014	1.14050372721799
0.8187506	1.15865022563713
0.8249998	1.19387906728923
0.831249	1.20560102696096
0.8375016	1.22455540337917
0.8437508	1.19888438286583
0.85	1.16977023586951
0.8562492	1.18221709406636
0.8624984	1.18135950836734
0.868751	1.18246001072479
0.8750002	1.17574099871524
0.8812494	1.18675922676467
0.8874986	1.22413273079069
0.8937512	1.21401359331541
0.9000004	1.19706664509296
0.9062496	1.21187668476131
0.9124988	1.17977848408415
0.9187514	1.19367790768173
0.9250006	1.17688571363054
0.9312498	1.19974149775551
0.937499	1.21378219834396
0.9437516	1.23279576997449
0.9500008	1.24977672024729
0.95625	1.18731492615966
0.9624992	1.20710873709676
0.9687484	1.16454237252995
0.975001	1.17115862925668
0.9812502	1.18972901264747
0.9874994	1.2258542859487
0.9937486	1.24357965840106
1.0000012	1.21856347670651
1.0062504	1.19183510975125
1.0124996	1.18037854109859
1.0187488	1.20088663592334
1.0250014	1.18413782749429
1.0312506	1.16922471654324
1.0374998	1.18897570920056
1.043749	1.2037367892602
1.0500016	1.20592520947213
1.0562508	1.19385272421368
1.0625	1.19564016930538
1.0687492	1.19477172459768
1.0749984	1.23520215146939
1.081251	1.28717758521806
1.0875002	1.28373825774585
1.0937494	1.33014127177402
1.0999986	1.27995254505948
1.1062512	1.23021422630779
1.1125004	1.27451810593278
1.1187496	1.33909100355303
1.1249988	1.31070987224364
1.1312514	1.25406032531376
1.1375006	1.25915190677563
1.1437498	1.20737448912655
1.149999	1.2559743926884
1.1562516	1.24690573558232
1.1625008	1.17545026781129
1.16875	1.16334142886167
1.1749992	1.29168945311989
1.1812484	1.28333070619346
1.187501	1.13958392167593
1.1937502	1.23040247508927
1.1999994	1.20755262487921
1.2062486	1.22537971569467
1.2125012	1.22851811234393
1.2187504	1.18285058253125
1.2249996	1.24930375687008
1.2312488	1.13689744274915
1.2375014	1.24846688081359
1.2437506	1.21554310936743
1.2499998	1.31389944616267
1.256249	1.30498173188171
1.2625016	1.236503972846
1.2687508	1.13533992979297
1.275	1.34837202503328
1.2812492	1.35564189784867
1.2874984	1.32727933669728
1.293751	1.69210451589998
1.3000002	2.5331331878173
1.3062494	1.92373036047755
1.3124986	1.06744790820457
1.3187512	1.05470493369044
1.3250004	1.09650545886064
1.3312496	1.23273160560759
1.3374988	1.44146515016461
1.3437514	1.18926097178149
1.3500006	1.54121713319038
1.3562498	2.49408047768662
1.362499	4.3381745110685
1.3687516	1.57562701911998
1.3750008	1.5507743573314
1.38125	2.08718900181615
1.3874992	4.72295289946035
1.3937484	3.03063528605311
1.400001	1.27906018666553
1.4062502	1.16611664190174
1.4124994	0.861037222496429
1.4187486	0.725913589531563
1.4250012	0.845964114984117
1.4312504	1.14184258286653
1.4374996	-0.278070961036074
1.4437488	0.848007921511587
1.4500014	0.329300321592424
1.4562506	1.4729593193724
1.4624998	1.00497663370233
1.468749	0.502383035075617
1.4750016	0.78743312141467
1.4812508	0.815345264633697
1.4875	0.226143990052427
1.4937492	0.837044115691526
1.4999984	0.979262162110589
1.506251	1.98533528868662
1.5125002	-3.5180641370546
1.5187494	1.45039992570448
1.5249986	1.70230969773396
1.5312512	-40.0063481509013
1.5375004	1.7876486021937
1.5437496	2.65633899977724
1.5499988	0.84461557851615
1.5562514	0.968410604352702
1.5625006	0.810376061537615
1.5687498	-1.60869102040236
1.574999	0.147163279440828
1.5812516	-0.500039431372836
1.5875008	0.637322411141595
1.59375	0.620887874477777
1.5999992	0.395669492617999
1.6062484	0.949170461938842
1.612501	1.08470134695991
1.6187502	1.17803633629853
1.6249994	-23.6625830010675
1.6312486	0.925173836143871
1.6375012	5.52434762203073
1.6437504	0.509237010007876
1.6499996	0.482026203917012
1.6562488	1.23654422242642
1.6625014	0.7690563173337
1.6687506	0.671397415351476
1.6749998	1.38936299052473
1.681249	-0.708020984907295
1.6875016	-1.09126737395998
1.6937508	-6.11466457042749
1.7	0.104254687704395
1.7062492	0.450400531045048
1.7124984	1.19084268777741
1.718751	0.795384971713882
1.7250002	0.677449655523059
1.7312494	271.774654309084
1.7374986	97.4702699429674
1.7437512	3.90834704646758
1.7500004	-0.202929379117901
1.7562496	2.78125798991154
1.7624988	0.204036268946875
1.7687514	-0.266673384077307
1.7750006	-1.22168333936955
1.7812498	0.273230521694395
1.787499	-1.43812027393191
1.7937516	2.51849619986425
1.8000008	-0.753737483864416
1.80625	0.385202854498979
1.8124992	0.146455053814766
1.8187484	0.468629676032675
1.825001	0.366660157607268
1.8312502	0.100955002010494
1.8374994	3.11044433749072
1.8437486	0.394048550857524
1.8500012	0.666664755583012
1.8562504	0.818770222476804
1.8624996	0.979180423895564
1.8687488	5.10037643109308E-4
1.8750014	0.78489319229975
1.8812506	0.457428820147878
1.8874998	0.675131292879539
1.893749	0.765968379156764
1.9000016	0.894270482452675
1.9062508	0.846693528730966
1.9125	0.30005412788662
1.9187492	0.15933639348789
1.9249984	0.187328929531117
1.931251	0.501529969135756
1.9375002	0.949807280280795
1.9437494	0.871095285730561
1.9499986	1.28073395715442
1.9562512	1.0428116669897
1.9625004	0.612145370587538
1.9687496	0.486162808101239
1.9749988	0.529139675905049
1.9812514	0.561222066911135
1.9875006	0.713408368546781
1.9937498	1.11868389730791
1.999999	0.915768415788157
