# Supplementary material for: An electron counting algorithm improves imaging of proteins with low-acceleration-voltage cryo-electron microscope
Source: Commun Biol. 2022 Apr 6;5:321. doi: 10.1038/s42003-022-03284-1 (PMC8987035; doi:10.1038/s42003-022-03284-1)
Supplement: Supplementary file 4 — Supplementary Data 1 [file 42003_2022_3284_MOESM4_ESM.zip › Figure 4a.txt]

freq CAV	Hybrid	MC	freq ferritin	Hybrid	MC
0.001001	1	1	0.001001	1	1
0.002169	1	0.999998	0.004464	1	1
0.004337	1	0.999992	0.008929	0.999997	0.999986
0.006506	1	0.999998	0.013393	1	0.999997
0.008675	0.999997	0.999992	0.017857	0.999997	0.999987
0.010843	0.999974	0.999963	0.022321	0.999996	0.999995
0.013012	0.999978	0.999977	0.026786	0.999981	0.999968
0.01518	0.99995	0.99995	0.03125	0.999994	0.99996
0.017349	0.99994	0.999937	0.035714	0.999982	0.999968
0.019518	0.999957	0.999946	0.040179	0.999966	0.999964
0.021686	0.999967	0.999966	0.044643	0.999897	0.999847
0.023855	0.999932	0.999941	0.049107	0.999892	0.999538
0.026024	0.999953	0.99996	0.053571	0.999766	0.999278
0.028192	0.999922	0.999932	0.058036	0.999804	0.999328
0.030361	0.99991	0.999909	0.0625	0.999919	0.999574
0.032529	0.99984	0.999857	0.066964	0.999835	0.999799
0.034698	0.999878	0.999886	0.071429	0.999853	0.999745
0.036867	0.999617	0.999523	0.075893	0.999814	0.999677
0.039035	0.999192	0.999056	0.080357	0.999821	0.999677
0.041204	0.999338	0.999162	0.084821	0.999683	0.99943
0.043373	0.999536	0.999471	0.089286	0.999622	0.999337
0.045541	0.999252	0.999238	0.09375	0.999625	0.999313
0.04771	0.999143	0.99904	0.098214	0.999597	0.999096
0.049879	0.998767	0.9986	0.102679	0.999281	0.998968
0.052047	0.998829	0.998817	0.107143	0.999279	0.998523
0.054216	0.999103	0.999031	0.111607	0.999329	0.998209
0.056384	0.999067	0.999199	0.116071	0.999168	0.997763
0.058553	0.999008	0.999053	0.120536	0.998801	0.997591
0.060722	0.998722	0.998775	0.125	0.998276	0.996911
0.06289	0.998648	0.998612	0.129464	0.998127	0.995771
0.065059	0.998583	0.998465	0.133929	0.997537	0.994741
0.067228	0.998377	0.998092	0.138393	0.995609	0.991903
0.069396	0.998414	0.998257	0.142857	0.995999	0.991733
0.071565	0.998045	0.997999	0.147321	0.99572	0.989586
0.073734	0.998091	0.998177	0.151786	0.995293	0.986617
0.075902	0.998266	0.998242	0.15625	0.993483	0.981059
0.078071	0.997863	0.997801	0.160714	0.993352	0.979317
0.080239	0.998055	0.998025	0.165179	0.992758	0.979006
0.082408	0.998491	0.998402	0.169643	0.991584	0.974472
0.084577	0.998097	0.998128	0.174107	0.990375	0.974881
0.086745	0.998601	0.998623	0.178571	0.991905	0.975858
0.088914	0.998611	0.998661	0.183036	0.994302	0.978546
0.091083	0.99864	0.998638	0.1875	0.994652	0.983754
0.093251	0.998478	0.998365	0.191964	0.995488	0.985458
0.09542	0.99855	0.998381	0.196429	0.994896	0.984304
0.097588	0.998945	0.998881	0.200893	0.994997	0.980317
0.099757	0.998642	0.998578	0.205357	0.994803	0.97669
0.101926	0.99851	0.998344	0.209821	0.994423	0.972168
0.104094	0.998535	0.998459	0.214286	0.994364	0.966965
0.106263	0.998296	0.998211	0.21875	0.992533	0.956921
0.108432	0.998077	0.997808	0.223214	0.991359	0.953555
0.1106	0.997802	0.997434	0.227679	0.989761	0.944015
0.112769	0.997532	0.997136	0.232143	0.988574	0.933858
0.114938	0.997161	0.996838	0.236607	0.987844	0.90901
0.117106	0.996938	0.996738	0.241071	0.985243	0.893604
0.119275	0.996263	0.996124	0.245536	0.983206	0.857514
0.121443	0.996346	0.995734	0.25	0.979445	0.819845
0.123612	0.996689	0.996104	0.254464	0.973763	0.7713
0.125781	0.995885	0.995062	0.258929	0.966149	0.726367
0.127949	0.995164	0.994202	0.263393	0.958722	0.668918
0.130118	0.994489	0.993652	0.267857	0.953221	0.636788
0.132287	0.994808	0.994062	0.272321	0.945388	0.583091
0.134455	0.994349	0.993393	0.276786	0.939854	0.496414
0.136624	0.994872	0.993897	0.28125	0.926072	0.435773
0.138793	0.994036	0.993117	0.285714	0.90739	0.363701
0.140961	0.993484	0.99185	0.290179	0.881872	0.288886
0.14313	0.993855	0.991983	0.294643	0.838399	0.230425
0.145298	0.993465	0.991664	0.299107	0.820629	0.133617
0.147467	0.993958	0.99237	0.303571	0.780677	0.158389
0.149636	0.993859	0.991685	0.308036	0.740364	0.128753
0.151804	0.993861	0.991859	0.3125	0.689423	0.098856
0.153973	0.993096	0.991266	0.316964	0.649548	0.033003
0.156142	0.992458	0.990802	0.321429	0.535054	0.039641
0.15831	0.992687	0.990814	0.325893	0.452226	0.033211
0.160479	0.991943	0.989425	0.330357	0.447547	0.020622
0.162647	0.992751	0.990775	0.334821	0.372228	-0.01533
0.164816	0.993066	0.990771	0.339286	0.272899	0.025499
0.166985	0.992327	0.98968	0.34375	0.246234	-0.06099
0.169153	0.991828	0.988903	0.348214	0.189991	-0.0307
0.171322	0.99234	0.989749	0.352679	0.097774	0.017945
0.173491	0.99051	0.987841	0.357143	0.028293	-0.03046
0.175659	0.99199	0.989734	0.361607	0.042768	-0.04966
0.177828	0.991407	0.988611	0.366071	0.033278	-0.03014
0.179997	0.991915	0.988942	0.370536	0.056665	-0.06781
0.182165	0.991984	0.989399	0.375	0.01065	-0.0257
0.184334	0.991759	0.988938	0.379464	-0.02635	0.026389
0.186502	0.991592	0.988184	0.383929	-0.00643	0.013205
0.188671	0.991735	0.988359	0.388393	-0.02796	-0.03785
0.19084	0.991488	0.987963	0.392857	-0.00522	-0.02717
0.193008	0.992002	0.988647	0.397321	-0.023	-0.00137
0.195177	0.992093	0.988181	0.401786	-0.00941	0.021737
0.197346	0.991559	0.98717	0.40625	-0.01818	-0.03616
0.199514	0.992208	0.98823	0.410714	-0.0365	0.015794
0.201683	0.991153	0.986846	0.415179	-0.06967	-0.00404
0.203852	0.990833	0.986384	0.419643	-0.05345	-0.02716
0.20602	0.990508	0.986301	0.424107	0.010374	-0.03147
0.208189	0.990931	0.986387	0.428571	3.189913E-4	0.015033
0.210357	0.990648	0.985597	0.433036	0.003917	0.011805
0.212526	0.991649	0.986676	0.4375	-0.04371	0.009991
0.214695	0.991487	0.98588	0.441964	-0.08128	0.036782
0.216863	0.989804	0.983548	0.446429	-0.05883	0.017064
0.219032	0.987695	0.98038	0.450893	-0.04347	0.058666
0.221201	0.987629	0.978793	0.455357	-0.04922	0.020616
0.223369	0.98658	0.978195	0.459821	-0.03963	0.004458
0.225538	0.985896	0.977606	0.464286	1.836007E-4	-0.0052
0.227706	0.985384	0.975994	0.46875	-0.02329	0.011175
0.229875	0.984606	0.974472	0.473214	-0.05913	0.023419
0.232044	0.981578	0.969697	0.477679	-0.08031	0.002842
0.234212	0.979612	0.96555	0.482143	-0.08303	0.002521
0.236381	0.977119	0.963362	0.486607	-0.07492	0.014325
0.23855	0.977068	0.961464	0.491071	-0.06914	0.024013
0.240718	0.976927	0.958381	0.495536	-0.0678	0.048542
0.242887	0.972625	0.953045	0.5	-0.09269	0.023727
0.245056	0.969706	0.946676
0.247224	0.965636	0.941094
0.249393	0.963555	0.936828
0.251561	0.960156	0.931048
0.25373	0.952057	0.91493
0.255899	0.952299	0.897651
0.258067	0.950286	0.902796
0.260236	0.943301	0.895493
0.262405	0.938971	0.89018
0.264573	0.936142	0.883963
0.266742	0.927191	0.856468
0.26891	0.916819	0.846853
0.271079	0.893992	0.838669
0.273248	0.905929	0.840345
0.275416	0.893504	0.820008
0.277585	0.875323	0.780142
0.279754	0.866161	0.765376
0.281922	0.853899	0.751078
0.284091	0.85426	0.749914
0.28626	0.839304	0.704388
0.288428	0.834197	0.697663
0.290597	0.801537	0.652442
0.292765	0.768441	0.607076
0.294934	0.766547	0.598145
0.297103	0.759369	0.604602
0.299271	0.731941	0.575588
0.30144	0.684461	0.522139
0.303609	0.674661	0.482217
0.305777	0.646154	0.447641
0.307946	0.623884	0.413296
0.310115	0.607951	0.392262
0.312283	0.567387	0.371928
0.314452	0.542992	0.353498
0.31662	0.530435	0.345261
0.318789	0.489894	0.30943
0.320958	0.469545	0.317471
0.323126	0.424723	0.28225
0.325295	0.389466	0.23456
0.327464	0.337595	0.199133
0.329632	0.279285	0.135602
0.331801	0.256857	0.150015
0.333969	0.257359	0.133281
0.336138	0.280606	0.135496
0.338307	0.212594	0.066221
0.340475	0.192401	0.054073
0.342644	0.208097	0.077362
0.344813	0.164531	0.072146
0.346981	0.146379	0.045777
0.34915	0.08942	0.025779
0.351319	0.097334	0.01323
0.353487	0.0784	0.032017
0.355656	0.079187	0.037176
0.357824	0.07775	0.03363
0.359993	0.089844	0.043673
0.362162	0.061345	0.044757
0.36433	0.04333	0.037728
0.366499	0.023165	-0.00352
0.368668	0.025123	-0.011
0.370836	0.047345	-0.00112
0.373005	0.056008	0.003768
0.375174	0.029679	5.937038E-4
0.377342	0.031872	0.003377
0.379511	0.018147	0.010126
0.381679	0.012018	0.01904
