# Supplementary material for: An electron counting algorithm improves imaging of proteins with low-acceleration-voltage cryo-electron microscope
Source: Commun Biol. 2022 Apr 6;5:321. doi: 10.1038/s42003-022-03284-1 (PMC8987035; doi:10.1038/s42003-022-03284-1)
Supplement: Supplementary file 4 — Supplementary Data 1 [file 42003_2022_3284_MOESM4_ESM.zip › Figure 3d.txt]

freq	MCF from start	PCA	WPF	MCF_SR2
0.001001	1	1	1	1
0.004464	1	1	1	1
0.008929	0.999986	1	0.999999	0.999999
0.013393	0.999997	1	1	1
0.017857	0.999987	0.999996	0.999996	0.999996
0.022321	0.999995	0.999996	0.999996	0.999996
0.026786	0.999968	0.999982	0.99998	0.999981
0.03125	0.99996	0.999992	0.999991	0.999992
0.035714	0.999968	0.999982	0.99998	0.999981
0.040179	0.999964	0.999967	0.999964	0.999967
0.044643	0.999847	0.999889	0.999883	0.999886
0.049107	0.999538	0.999886	0.999888	0.999884
0.053571	0.999278	0.999758	0.999742	0.999756
0.058036	0.999328	0.999806	0.999803	0.999807
0.0625	0.999574	0.999924	0.999914	0.99992
0.066964	0.999799	0.999842	0.99982	0.999836
0.071429	0.999745	0.999859	0.999847	0.999857
0.075893	0.999677	0.999813	0.99981	0.999816
0.080357	0.999677	0.999829	0.99983	0.999833
0.084821	0.99943	0.999693	0.999663	0.999689
0.089286	0.999337	0.999617	0.999575	0.999623
0.09375	0.999313	0.999611	0.999582	0.999619
0.098214	0.999096	0.999599	0.999568	0.999599
0.102679	0.998968	0.999272	0.999239	0.999267
0.107143	0.998523	0.999263	0.999161	0.999251
0.111607	0.998209	0.999335	0.99924	0.999313
0.116071	0.997763	0.999183	0.998977	0.999136
0.120536	0.997591	0.998778	0.998483	0.99873
0.125	0.996911	0.998243	0.997913	0.998242
0.129464	0.995771	0.998116	0.997784	0.998032
0.133929	0.994741	0.997582	0.997263	0.997471
0.138393	0.991903	0.995585	0.995523	0.995413
0.142857	0.991733	0.995912	0.995606	0.995873
0.147321	0.989586	0.995643	0.995031	0.995393
0.151786	0.986617	0.99538	0.994786	0.995158
0.15625	0.981059	0.993558	0.992888	0.993278
0.160714	0.979317	0.993439	0.992994	0.992695
0.165179	0.979006	0.992787	0.992383	0.992257
0.169643	0.974472	0.991461	0.991293	0.990819
0.174107	0.974881	0.990388	0.989675	0.989105
0.178571	0.975858	0.991909	0.990971	0.991027
0.183036	0.978546	0.994276	0.993846	0.993627
0.1875	0.983754	0.994642	0.994102	0.994268
0.191964	0.985458	0.995461	0.994803	0.995009
0.196429	0.984304	0.994843	0.99437	0.994211
0.200893	0.980317	0.99489	0.994347	0.994282
0.205357	0.97669	0.994713	0.994263	0.994131
0.209821	0.972168	0.994146	0.993655	0.993777
0.214286	0.966965	0.994094	0.993729	0.993242
0.21875	0.956921	0.992344	0.991994	0.991389
0.223214	0.953555	0.990989	0.990241	0.989582
0.227679	0.944015	0.989278	0.988194	0.987347
0.232143	0.933858	0.988259	0.987444	0.986478
0.236607	0.90901	0.987621	0.986357	0.98553
0.241071	0.893604	0.984907	0.983869	0.981838
0.245536	0.857514	0.982949	0.981629	0.980001
0.25	0.819845	0.978681	0.978284	0.975682
0.254464	0.7713	0.972732	0.972305	0.967926
0.258929	0.726367	0.96473	0.962843	0.957908
0.263393	0.668918	0.95826	0.955931	0.949617
0.267857	0.636788	0.952038	0.950034	0.94288
0.272321	0.583091	0.94304	0.940582	0.932604
0.276786	0.496414	0.936809	0.933527	0.925554
0.28125	0.435773	0.921751	0.918432	0.903184
0.285714	0.363701	0.902319	0.894229	0.878221
0.290179	0.288886	0.856345	0.845283	0.822366
0.294643	0.230425	0.845508	0.831761	0.806934
0.299107	0.133617	0.81303	0.803583	0.767166
0.303571	0.158389	0.772371	0.762825	0.735863
0.308036	0.128753	0.727826	0.724955	0.679184
0.3125	0.098856	0.678949	0.663727	0.614913
0.316964	0.033003	0.640445	0.607735	0.556178
0.321429	0.039641	0.528007	0.509833	0.420874
0.325893	0.033211	0.429571	0.426031	0.332396
0.330357	0.020622	0.422155	0.389349	0.291054
0.334821	-0.01533	0.343818	0.305027	0.236044
0.339286	0.025499	0.247303	0.205041	0.179807
0.34375	-0.06099	0.211956	0.190679	0.172604
0.348214	-0.0307	0.16392	0.147066	0.126253
0.352679	0.017945	0.076575	0.097639	0.088509
0.357143	-0.03046	0.020216	0.033538	0.030958
0.361607	-0.04966	0.033214	0.02535	0.006418
0.366071	-0.03014	0.03425	0.027206	0.036038
0.370536	-0.06781	0.075079	0.015837	0.066929
0.375	-0.0257	0.019484	-0.04237	-0.02349
0.379464	0.026389	-0.01967	-0.01234	-0.00384
0.383929	0.013205	-0.00924	-0.0091	-0.00259
0.388393	-0.03785	-0.01599	0.01468	-0.0013
0.392857	-0.02717	0.024945	0.065918	0.034044
0.397321	-0.00137	-0.0065	0.026942	0.02935
0.401786	0.021737	-0.02394	0.004227	-0.00116
0.40625	-0.03616	-0.01243	-7.64907E-4	0.010952
0.410714	0.015794	-0.02718	-0.01448	0.013109
0.415179	-0.00404	-0.04475	-0.06103	-0.02584
0.419643	-0.02716	-0.02434	0.007644	-0.01814
0.424107	-0.03147	0.041944	0.065256	0.052963
0.428571	0.015033	0.031202	0.034526	0.032088
0.433036	0.011805	0.031999	0.026494	0.025022
0.4375	0.009991	-0.00973	-0.024	-0.00548
0.441964	0.036782	-0.05702	-0.03987	-0.01653
0.446429	0.017064	-0.03038	-0.01079	0.001489
0.450893	0.058666	-0.03561	-0.04109	-0.04461
0.455357	0.020616	-0.00697	-0.03414	-0.04756
0.459821	0.004458	-0.00352	0.002199	-0.02553
0.464286	-0.0052	0.009829	-0.01674	-0.01701
0.46875	0.011175	-0.02002	-0.04098	-0.01366
0.473214	0.023419	-0.02441	-0.02804	-0.02158
0.477679	0.002842	-0.04387	1.486023E-4	0.003987
0.482143	0.002521	-0.05426	-0.00735	0.010058
0.486607	0.014325	-0.04283	2.578449E-4	0.0208
0.491071	0.024013	-0.04428	-0.00293	0.010569
0.495536	0.048542	-0.0541	-0.00766	0.004916
0.5	0.023727	-0.08667	-0.01698	-0.00757
