# Supplementary material for: An electron counting algorithm improves imaging of proteins with low-acceleration-voltage cryo-electron microscope
Source: Commun Biol. 2022 Apr 6;5:321. doi: 10.1038/s42003-022-03284-1 (PMC8987035; doi:10.1038/s42003-022-03284-1)
Supplement: Supplementary file 4 — Supplementary Data 1 [file 42003_2022_3284_MOESM4_ESM.zip › Figure 3b.txt]

freq	MCF	WPF	PCA
0.001001	1	1	1
0.002169	0.999998	0.999998	0.999998
0.004337	0.999992	0.999992	0.999993
0.006506	0.999998	0.999997	0.999997
0.008675	0.999992	0.999988	0.999988
0.010843	0.999963	0.999964	0.999965
0.013012	0.999977	0.99998	0.99998
0.01518	0.99995	0.999945	0.999945
0.017349	0.999937	0.999935	0.999934
0.019518	0.999946	0.999946	0.999947
0.021686	0.999966	0.999967	0.999966
0.023855	0.999941	0.999936	0.999936
0.026024	0.99996	0.999958	0.999958
0.028192	0.999932	0.999928	0.999925
0.030361	0.999909	0.999904	0.999903
0.032529	0.999857	0.99984	0.999838
0.034698	0.999886	0.99987	0.99987
0.036867	0.999523	0.99946	0.999458
0.039035	0.999056	0.998912	0.998909
0.041204	0.999162	0.999092	0.999095
0.043373	0.999471	0.999454	0.99946
0.045541	0.999238	0.999241	0.999248
0.04771	0.99904	0.999008	0.999021
0.049879	0.9986	0.998737	0.998744
0.052047	0.998817	0.998771	0.998772
0.054216	0.999031	0.998964	0.998959
0.056384	0.999199	0.999125	0.999099
0.058553	0.999053	0.998818	0.99882
0.060722	0.998775	0.99837	0.998437
0.06289	0.998612	0.998193	0.998219
0.065059	0.998465	0.998164	0.998187
0.067228	0.998092	0.997908	0.997955
0.069396	0.998257	0.998146	0.998112
0.071565	0.997999	0.997863	0.997817
0.073734	0.998177	0.998053	0.997982
0.075902	0.998242	0.998211	0.998207
0.078071	0.997801	0.99766	0.997687
0.080239	0.998025	0.997882	0.997908
0.082408	0.998402	0.998314	0.998406
0.084577	0.998128	0.997956	0.998095
0.086745	0.998623	0.99842	0.998502
0.088914	0.998661	0.998448	0.998494
0.091083	0.998638	0.998509	0.998557
0.093251	0.998365	0.998156	0.998213
0.09542	0.998381	0.99819	0.998254
0.097588	0.998881	0.998719	0.998758
0.099757	0.998578	0.998307	0.998302
0.101926	0.998344	0.998002	0.998034
0.104094	0.998459	0.998191	0.998212
0.106263	0.998211	0.997856	0.997873
0.108432	0.997808	0.997221	0.997313
0.1106	0.997434	0.997091	0.997239
0.112769	0.997136	0.996586	0.996648
0.114938	0.996838	0.996498	0.996663
0.117106	0.996738	0.996031	0.996198
0.119275	0.996124	0.995383	0.995428
0.121443	0.995734	0.995181	0.995328
0.123612	0.996104	0.995544	0.995801
0.125781	0.995062	0.994619	0.995207
0.127949	0.994202	0.993775	0.994507
0.130118	0.993652	0.993461	0.994126
0.132287	0.994062	0.99393	0.994484
0.134455	0.993393	0.992959	0.993592
0.136624	0.993897	0.993611	0.994066
0.138793	0.993117	0.992857	0.993349
0.140961	0.99185	0.99145	0.992225
0.14313	0.991983	0.991774	0.992633
0.145298	0.991664	0.990687	0.991693
0.147467	0.99237	0.991759	0.99264
0.149636	0.991685	0.9916	0.992756
0.151804	0.991859	0.992116	0.992964
0.153973	0.991266	0.99086	0.99194
0.156142	0.990802	0.990592	0.991435
0.15831	0.990814	0.990883	0.991594
0.160479	0.989425	0.989806	0.990896
0.162647	0.990775	0.990354	0.991297
0.164816	0.990771	0.990337	0.991635
0.166985	0.98968	0.989277	0.990451
0.169153	0.988903	0.989024	0.990097
0.171322	0.989749	0.989428	0.990829
0.173491	0.987841	0.988135	0.98948
0.175659	0.989734	0.989769	0.990904
0.177828	0.988611	0.989215	0.990344
0.179997	0.988942	0.989136	0.990681
0.182165	0.989399	0.989142	0.990702
0.184334	0.988938	0.98837	0.990203
0.186502	0.988184	0.988199	0.989968
0.188671	0.988359	0.988156	0.989758
0.19084	0.987963	0.987406	0.989202
0.193008	0.988647	0.987688	0.989466
0.195177	0.988181	0.988083	0.989638
0.197346	0.98717	0.987618	0.989159
0.199514	0.98823	0.988688	0.990025
0.201683	0.986846	0.987221	0.988678
0.203852	0.986384	0.986779	0.988462
0.20602	0.986301	0.986961	0.988781
0.208189	0.986387	0.987064	0.988922
0.210357	0.985597	0.987007	0.98881
0.212526	0.986676	0.987132	0.989413
0.214695	0.98588	0.986945	0.989239
0.216863	0.983548	0.98463	0.987052
0.219032	0.98038	0.981761	0.984629
0.221201	0.978793	0.980209	0.983338
0.223369	0.978195	0.978439	0.981628
0.225538	0.977606	0.978515	0.98124
0.227706	0.975994	0.97687	0.980338
0.229875	0.974472	0.975886	0.979622
0.232044	0.969697	0.97058	0.974441
0.234212	0.96555	0.967843	0.972329
0.236381	0.963362	0.965988	0.970273
0.23855	0.961464	0.965125	0.97047
0.240718	0.958381	0.963294	0.969438
0.242887	0.953045	0.955143	0.963169
0.245056	0.946676	0.951512	0.959925
0.247224	0.941094	0.944996	0.953494
0.249393	0.936828	0.943911	0.95196
0.251561	0.931048	0.934916	0.944208
0.25373	0.91493	0.923662	0.934988
0.255899	0.897651	0.921825	0.935832
0.258067	0.902796	0.90505	0.934011
0.260236	0.895493	0.90485	0.926352
0.262405	0.89018	0.901462	0.90733
0.264573	0.883963	0.899153	0.912969
0.266742	0.856468	0.878055	0.896688
0.26891	0.846853	0.865226	0.884832
0.271079	0.838669	0.848917	0.875262
0.273248	0.840345	0.846396	0.875743
0.275416	0.820008	0.830221	0.862168
0.277585	0.780142	0.794069	0.832409
0.279754	0.765376	0.791085	0.827959
0.281922	0.751078	0.782427	0.810648
0.284091	0.749914	0.775803	0.802977
0.28626	0.704388	0.737426	0.784724
0.288428	0.697663	0.72503	0.76886
0.290597	0.652442	0.678033	0.723832
0.292765	0.607076	0.645614	0.698672
0.294934	0.598145	0.640903	0.701836
0.297103	0.604602	0.641128	0.68336
0.299271	0.575588	0.598404	0.645592
0.30144	0.522139	0.546115	0.605237
0.303609	0.482217	0.530733	0.583996
0.305777	0.447641	0.490414	0.553089
0.307946	0.413296	0.437651	0.506242
0.310115	0.392262	0.421178	0.500629
0.312283	0.371928	0.390288	0.450982
0.314452	0.353498	0.369685	0.423857
0.31662	0.345261	0.369468	0.436984
0.318789	0.30943	0.320022	0.361363
0.320958	0.317471	0.334414	0.352833
0.323126	0.28225	0.29137	0.291009
0.325295	0.23456	0.262401	0.282449
0.327464	0.199133	0.234848	0.256526
0.329632	0.135602	0.155081	0.194303
0.331801	0.150015	0.149419	0.170447
0.333969	0.133281	0.124581	0.152502
0.336138	0.135496	0.157536	0.196593
0.338307	0.066221	0.071666	0.129315
0.340475	0.054073	0.070206	0.128419
0.342644	0.077362	0.071172	0.140433
0.344813	0.072146	0.067713	0.111151
0.346981	0.045777	0.080931	0.098535
0.34915	0.025779	0.056358	0.044665
0.351319	0.01323	0.051819	0.07083
0.353487	0.032017	0.048765	0.060733
0.355656	0.037176	0.042596	0.032743
0.357824	0.03363	0.039909	0.049208
0.359993	0.043673	0.03695	0.060792
0.362162	0.044757	0.042351	0.034997
0.36433	0.037728	0.047425	0.062534
0.366499	-0.00352	0.015706	0.020352
0.368668	-0.011	-0.00374	-0.00534
0.370836	-0.00112	-0.00705	0.024382
0.373005	0.003768	-0.01291	0.012358
0.375174	5.937038E-4	-0.00767	0.010503
0.377342	0.003377	-0.01536	0.002112
0.379511	0.010126	-0.0071	0.00217
0.381679	0.01904	0.017092	0.009292
