# Supplementary material for: An electron counting algorithm improves imaging of proteins with low-acceleration-voltage cryo-electron microscope
Source: Commun Biol. 2022 Apr 6;5:321. doi: 10.1038/s42003-022-03284-1 (PMC8987035; doi:10.1038/s42003-022-03284-1)
Supplement: Supplementary file 4 — Supplementary Data 1 [file 42003_2022_3284_MOESM4_ESM.zip › Figure 3c.txt]

Nyquist	snr
0.00262262	--
0.00568278	--
0.01136294	--
0.01704572	--
0.0227285	8.00005600022596
0.02840866	1.94740347497967
0.03409144	0.821424464190257
0.0397716	0.675659458648365
0.04545438	0.984374015564255
0.05113716	2.00005400291616
0.05681732	1.88891911214144
0.0625001	1.07273156388958
0.06818288	0.888884444268304
0.07386304	0.790683440891805
0.07954582	0.82725700765958
0.08522598	0.697517720643792
0.09090876	0.655133098966056
0.09659154	1.07194442985241
0.1022717	0.942061074117035
0.10795448	1.02321848028549
0.11363726	1.1888639539754
0.11931742	0.891145122758976
0.1250002	0.976579754611226
0.13068298	1.12830210481612
0.13636314	1.00510374376121
0.14204592	1.10626735663023
0.14772608	0.894887872224837
0.15340886	0.843880675498867
0.15909164	0.793655199103064
0.1647718	0.886176623626124
0.17045458	1.0186085242705
0.17613736	1.07689615352686
0.18181752	1.02292728620352
0.1875003	0.955955823647083
0.19318308	0.918702601293788
0.19886324	1.03113978773516
0.20454602	1.01715149968154
0.21022618	0.983533215151687
0.21590896	1.01916327597622
0.22159174	0.901549805281737
0.2272719	0.826788514811886
0.23295468	0.799134025534814
0.23863746	0.911526084872964
0.24431762	0.948842649083558
0.2500004	0.94448421562774
0.25568056	0.903039200623359
0.26136334	0.804019958915538
0.26704612	0.861372930972238
0.27272628	0.842293880282331
0.27840906	0.840805939955423
0.28409184	0.798391894274231
0.289772	1.02073738077457
0.29545478	0.918599078218775
0.30113756	0.916790255055625
0.30681772	0.861599276798628
0.3125005	0.906303499028894
0.31818066	0.964789852320218
0.32386344	0.959210698276207
0.32954622	1.05021607243025
0.33522638	1.09451023449052
0.34090916	1.09775153260524
0.34659194	1.01600607917083
0.3522721	1.01218220350484
0.35795488	1.0347944832964
0.36363766	1.06759705346474
0.36931782	1.05340684198961
0.3750006	1.08701193784937
0.38068076	1.02682459504598
0.38636354	1.04873679718434
0.39204632	1.14860699321453
0.39772648	1.1225016251712
0.40340926	1.07335004732117
0.40909204	1.120907579059
0.4147722	1.11696364083268
0.42045498	1.17318723704325
0.42613514	1.13159009804425
0.43181792	1.16652040683723
0.4375007	1.14039602303542
0.44318086	1.18804375910684
0.44886364	1.18534490248175
0.45454642	1.17030673188194
0.46022658	1.1606010902415
0.46590936	1.21861365638911
0.47159214	1.24490087959723
0.4772723	1.17662864594946
0.48295508	1.11199295787631
0.48863524	1.15597466295861
0.49431802	1.13988992334787
0.5000008	1.13884654384065
0.50568096	1.12548402608878
0.51136374	1.19579077539943
0.51704652	1.25696106688842
0.52272668	1.21392172865154
0.52840946	1.19864866741534
0.53409224	1.18768918195953
0.5397724	1.23672023003508
0.54545518	1.27095720549141
0.55113534	1.32829020913116
0.55681812	1.28858134166482
0.5625009	1.38283218295082
0.56818106	1.31473788621876
0.57386384	1.31061555376052
0.57954662	1.35101985091292
0.58522678	1.24331142387965
0.59090956	1.2801066095764
0.59658972	1.32293340545753
0.6022725	1.32137272726136
0.60795528	1.22882937792972
0.61363544	1.26776390313414
0.61931822	1.26165400737399
0.625001	1.36502178174778
0.63068116	1.41231973290553
0.63636394	1.33841742961439
0.64204672	1.44071203102679
0.64772688	1.37513910548547
0.65340966	1.40128665487804
0.65908982	1.33727818803558
0.6647726	1.42749036231754
0.67045538	1.7462354917857
0.67613554	1.58738593496657
0.68181832	1.53088062579467
0.6875011	1.50083922753052
0.69318126	1.27845277511551
0.69886404	1.54593674271127
0.7045442	1.47395130001066
0.71022698	1.42586489029613
0.71590976	1.41672606376701
0.72158992	1.44478025319349
0.7272727	1.42224499300348
0.73295548	1.53767937859398
0.73863564	1.50049850671282
0.74431842	1.45558383328821
0.7500012	1.65551894199184
0.75568136	1.60417626115909
0.76136414	1.53195011654024
0.7670443	1.59593904487914
0.77272708	1.65964738879969
0.77840986	1.48069959458307
0.78409002	1.4017264628887
0.7897728	1.44058594638516
0.79545558	1.587717485298
0.80113574	1.60571701232723
0.80681852	1.55712669114717
0.8125013	1.66167556351337
0.81818146	1.46453574988137
0.82386424	1.41617804783548
0.8295444	1.51846177663768
0.83522718	1.37817501673572
0.84090996	1.25653702863101
0.84659012	1.14612951249606
0.8522729	1.42142594842606
0.85795568	1.55721815640721
0.86363584	1.72868063414597
0.86931862	1.20852834586509
0.87499878	1.42328061119901
0.88068156	1.79780800828472
0.88636434	2.59794768247233
0.8920445	2.69773283585874
0.89772728	1.81214881530927
0.90341006	1.68295799614438
0.90909022	2.57443126681724
0.914773	2.42671249631974
0.92045578	5.86155439817755
0.92613594	1.48835328253865
0.93181872	0.537130823249042
0.93749888	1.58934802809395
0.94318166	1.46446449269798
0.94886444	0.96828184108161
0.9545446	1.24479902667756
0.96022738	-4.42937076146142
0.96591016	0.230114231460851
0.97159032	-13.9097115094595
0.9772731	2.78452185363759
0.98295588	0.470466011485893
0.98863604	0.875260401744708
0.99431882	-0.743116226642492
0.99999898	-0.073056092281733
