# Supplementary material for: An electron counting algorithm improves imaging of proteins with low-acceleration-voltage cryo-electron microscope
Source: Commun Biol. 2022 Apr 6;5:321. doi: 10.1038/s42003-022-03284-1 (PMC8987035; doi:10.1038/s42003-022-03284-1)
Supplement: Supplementary file 4 — Supplementary Data 1 [file 42003_2022_3284_MOESM4_ESM.zip › Figure 3a.txt]

freq	a1a2	a3a4	a5a20
0.001001	1	1	1
0.002169	0.999973	0.998895	0.999997
0.004337	0.999889	0.99994	0.999986
0.006506	0.999983	0.999931	0.999993
0.008675	0.999972	0.999918	0.999984
0.010843	0.999968	0.999107	0.999968
0.013012	0.999988	0.999373	0.999977
0.01518	0.999925	0.999145	0.999953
0.017349	0.999874	0.999264	0.999967
0.019518	0.999935	0.996761	0.999954
0.021686	0.999965	0.998154	0.999929
0.023855	0.999879	0.995448	0.999935
0.026024	0.999926	0.998082	0.999926
0.028192	0.99985	0.99911	0.999864
0.030361	0.999789	0.999132	0.999849
0.032529	0.999679	0.999104	0.99974
0.034698	0.999749	0.999016	0.999712
0.036867	0.999097	0.999078	0.999309
0.039035	0.998458	0.99731	0.998597
0.041204	0.998313	0.996374	0.998349
0.043373	0.998517	0.997274	0.999085
0.045541	0.996383	0.996681	0.998144
0.04771	0.997904	0.995845	0.99729
0.049879	0.99741	0.996255	0.997214
0.052047	0.996783	0.995282	0.99663
0.054216	0.996504	0.996074	0.99702
0.056384	0.997022	0.996055	0.997961
0.058553	0.99697	0.995027	0.996998
0.060722	0.996044	0.994709	0.996452
0.06289	0.99569	0.993681	0.995186
0.065059	0.996239	0.994093	0.994545
0.067228	0.995153	0.993792	0.993697
0.069396	0.995876	0.994461	0.994906
0.071565	0.995328	0.993834	0.995276
0.073734	0.995252	0.994046	0.993904
0.075902	0.994789	0.995002	0.994002
0.078071	0.99328	0.994101	0.992699
0.080239	0.994236	0.993515	0.99393
0.082408	0.994981	0.994556	0.994282
0.084577	0.993471	0.994206	0.992553
0.086745	0.995043	0.994955	0.99373
0.088914	0.995415	0.993882	0.993242
0.091083	0.99526	0.994912	0.992818
0.093251	0.994919	0.995459	0.993386
0.09542	0.995035	0.995721	0.993639
0.097588	0.995313	0.995937	0.994281
0.099757	0.994095	0.995041	0.993214
0.101926	0.993521	0.99361	0.992197
0.104094	0.994109	0.993887	0.992293
0.106263	0.994084	0.993683	0.991047
0.108432	0.992612	0.992851	0.988273
0.1106	0.991289	0.99156	0.987604
0.112769	0.990837	0.989368	0.983237
0.114938	0.989905	0.987812	0.981224
0.117106	0.988621	0.986658	0.981169
0.119275	0.987778	0.986194	0.979222
0.121443	0.984965	0.987176	0.978469
0.123612	0.987254	0.987268	0.981682
0.125781	0.985136	0.985512	0.973006
0.127949	0.983886	0.982755	0.966118
0.130118	0.982656	0.980113	0.954655
0.132287	0.984398	0.984412	0.957631
0.134455	0.981772	0.982865	0.94852
0.136624	0.982111	0.980361	0.949273
0.138793	0.981718	0.979242	0.952436
0.140961	0.981133	0.977176	0.952528
0.14313	0.980286	0.976002	0.943836
0.145298	0.977321	0.978067	0.943252
0.147467	0.980861	0.979307	0.943312
0.149636	0.979207	0.975571	0.937787
0.151804	0.979965	0.976558	0.931945
0.153973	0.980591	0.975607	0.935898
0.156142	0.976551	0.973714	0.931031
0.15831	0.977449	0.97744	0.932351
0.160479	0.977003	0.974886	0.922738
0.162647	0.978906	0.976931	0.940841
0.164816	0.979922	0.975407	0.941081
0.166985	0.97857	0.973903	0.931052
0.169153	0.973775	0.972846	0.927143
0.171322	0.97271	0.973398	0.922005
0.173491	0.971552	0.969387	0.919078
0.175659	0.975911	0.973823	0.928086
0.177828	0.973542	0.972107	0.913084
0.179997	0.974785	0.973223	0.920805
0.182165	0.976854	0.974849	0.926321
0.184334	0.975181	0.970577	0.916568
0.186502	0.974172	0.970397	0.915581
0.188671	0.975117	0.970443	0.920531
0.19084	0.974756	0.970834	0.922798
0.193008	0.975875	0.969294	0.925664
0.195177	0.975375	0.968818	0.926209
0.197346	0.973507	0.969874	0.916071
0.199514	0.97527	0.973069	0.925147
0.201683	0.972053	0.968274	0.918022
0.203852	0.973478	0.968595	0.913821
0.20602	0.972402	0.971115	0.909474
0.208189	0.972538	0.970355	0.906641
0.210357	0.973711	0.968706	0.893943
0.212526	0.975511	0.966432	0.904235
0.214695	0.97401	0.964951	0.905915
0.216863	0.969539	0.959414	0.890339
0.219032	0.965695	0.954839	0.885499
0.221201	0.964666	0.960632	0.873134
0.223369	0.960583	0.955403	0.87449
0.225538	0.956895	0.956007	0.862137
0.227706	0.956663	0.949309	0.862369
0.229875	0.95609	0.941555	0.841896
0.232044	0.945856	0.931952	0.816927
0.234212	0.940557	0.923343	0.809107
0.236381	0.934925	0.89907	0.795853
0.23855	0.935464	0.910079	0.790083
0.240718	0.933159	0.90584	0.768631
0.242887	0.909772	0.894505	0.745351
0.245056	0.914132	0.884048	0.743543
0.247224	0.902801	0.87441	0.736137
0.249393	0.890956	0.872373	0.693573
0.251561	0.878512	0.860182	0.678225
0.25373	0.857331	0.830459	0.660971
0.255899	0.862986	0.825304	0.637083
0.258067	0.864555	0.809909	0.624802
0.260236	0.838845	0.797934	0.564971
0.262405	0.833363	0.790573	0.572303
0.264573	0.829103	0.791784	0.569148
0.266742	0.796362	0.769587	0.535848
0.26891	0.772031	0.733934	0.476969
0.271079	0.759965	0.702559	0.457106
0.273248	0.744668	0.68753	0.449399
0.275416	0.716912	0.666059	0.435987
0.277585	0.685359	0.640397	0.370291
0.279754	0.677025	0.620435	0.33572
0.281922	0.643376	0.604286	0.317212
0.284091	0.630445	0.576951	0.312129
0.28626	0.612394	0.530506	0.299604
0.288428	0.584817	0.513524	0.29846
0.290597	0.51401	0.485783	0.278381
0.292765	0.505156	0.423691	0.24839
0.294934	0.502414	0.382819	0.221279
0.297103	0.5014	0.401977	0.207572
0.299271	0.456851	0.34883	0.186887
0.30144	0.411116	0.312731	0.17926
0.303609	0.374692	0.320778	0.163532
0.305777	0.342976	0.265598	0.159602
0.307946	0.33026	0.267278	0.118034
0.310115	0.314659	0.249523	0.124114
0.312283	0.290191	0.197246	0.101055
0.314452	0.251529	0.179536	0.112601
0.31662	0.231837	0.216544	0.085226
0.318789	0.172123	0.184393	0.042976
0.320958	0.180653	0.14735	0.061927
0.323126	0.171681	0.136075	0.046774
0.325295	0.152713	0.135509	0.072965
0.327464	0.120712	0.080508	0.044547
0.329632	0.103125	0.03562	0.01588
0.331801	0.077069	0.057626	0.006191
0.333969	0.053514	0.049903	0.043551
0.336138	0.099482	0.061678	0.027532
0.338307	0.079468	0.038818	0.036018
0.340475	0.075697	0.057027	0.00978
0.342644	0.095409	-0.00134	0.025416
0.344813	0.06546	0.01123	0.019284
0.346981	0.083902	1.873403E-4	0.007729
0.34915	0.021111	0.019553	0.007401
0.351319	0.025792	0.036769	0.019989
0.353487	0.027965	0.018693	0.014844
0.355656	0.004837	0.022181	0.026615
0.357824	-0.00327	0.018143	0.004119
0.359993	0.036586	-0.00802	0.018402
0.362162	0.025278	-0.00754	1.208248E-4
0.36433	0.014788	0.034507	-0.00555
0.366499	-0.014	0.020681	-0.0114
0.368668	-0.0376	0.036599	0.002899
0.370836	0.006701	0.039384	0.011342
0.373005	0.010992	-0.00306	0.011136
0.375174	-0.00346	0.001645	0.00537
0.377342	0.009169	-0.00695	0.006318
0.379511	-0.03249	-0.00771	-0.02657
0.381679	-0.02694	0.019224	-0.00366
