# Supplementary material for: An electron counting algorithm improves imaging of proteins with low-acceleration-voltage cryo-electron microscope
Source: Commun Biol. 2022 Apr 6;5:321. doi: 10.1038/s42003-022-03284-1 (PMC8987035; doi:10.1038/s42003-022-03284-1)
Supplement: Supplementary file 4 — Supplementary Data 1 [file 42003_2022_3284_MOESM4_ESM.zip › Figure 2b.txt]

freq	small	med	large
0.001001	1	1	1
0.002169	0.999996	0.999238	0.999998
0.004337	0.999981	0.999919	0.999988
0.006506	0.999991	0.999001	0.999992
0.008675	0.999986	0.999894	0.999978
0.010843	0.999991	0.999775	0.999951
0.013012	0.999986	0.999742	0.999975
0.01518	0.999931	0.998674	0.999952
0.017349	0.999922	0.999057	0.999948
0.019518	0.999934	0.993942	0.999917
0.021686	0.999942	0.996961	0.999897
0.023855	0.999904	0.996805	0.999916
0.026024	0.999917	0.999219	0.999912
0.028192	0.999842	0.999205	0.999859
0.030361	0.999802	0.999513	0.999849
0.032529	0.999582	0.999509	0.999767
0.034698	0.999731	0.999058	0.999693
0.036867	0.998861	0.998081	0.999335
0.039035	0.998338	0.997051	0.998759
0.041204	0.998402	0.997346	0.998679
0.043373	0.998914	0.997732	0.999126
0.045541	0.997572	0.997011	0.998148
0.04771	0.997841	0.99512	0.996813
0.049879	0.997404	0.995718	0.997078
0.052047	0.997395	0.995909	0.996492
0.054216	0.996927	0.996759	0.996928
0.056384	0.99716	0.997014	0.997944
0.058553	0.997163	0.994793	0.996757
0.060722	0.996085	0.994341	0.996033
0.06289	0.995876	0.993567	0.994593
0.065059	0.99681	0.993177	0.994124
0.067228	0.99649	0.993786	0.992979
0.069396	0.996628	0.994041	0.99465
0.071565	0.995374	0.994112	0.995044
0.073734	0.995399	0.994103	0.993386
0.075902	0.994207	0.994933	0.993834
0.078071	0.993025	0.994751	0.992145
0.080239	0.994966	0.995081	0.993076
0.082408	0.99598	0.995538	0.993416
0.084577	0.994684	0.995509	0.991663
0.086745	0.995481	0.996055	0.992991
0.088914	0.996197	0.995575	0.993022
0.091083	0.995403	0.995578	0.991673
0.093251	0.994519	0.99523	0.991672
0.09542	0.994713	0.995584	0.99236
0.097588	0.994971	0.995868	0.993366
0.099757	0.994046	0.995042	0.991987
0.101926	0.994258	0.994368	0.990368
0.104094	0.994109	0.994879	0.990754
0.106263	0.99341	0.99446	0.989441
0.108432	0.992354	0.993729	0.987041
0.1106	0.992327	0.992331	0.9843
0.112769	0.990885	0.990198	0.980467
0.114938	0.990136	0.990075	0.977892
0.117106	0.988997	0.989082	0.975165
0.119275	0.988768	0.988157	0.971397
0.121443	0.98713	0.988215	0.970672
0.123612	0.988638	0.99005	0.974041
0.125781	0.986835	0.986544	0.959694
0.127949	0.985652	0.984232	0.947146
0.130118	0.98229	0.979988	0.930342
0.132287	0.984495	0.983415	0.934511
0.134455	0.982596	0.981482	0.921875
0.136624	0.982839	0.980699	0.919086
0.138793	0.98238	0.981238	0.908445
0.140961	0.981154	0.977159	0.910913
0.14313	0.98117	0.977551	0.897369
0.145298	0.977869	0.977749	0.892871
0.147467	0.979508	0.977942	0.896717
0.149636	0.979441	0.977909	0.874097
0.151804	0.978934	0.977998	0.860773
0.153973	0.979686	0.978703	0.860011
0.156142	0.976489	0.977281	0.851831
0.15831	0.978703	0.978203	0.844698
0.160479	0.978102	0.974553	0.842849
0.162647	0.979707	0.977201	0.869183
0.164816	0.979156	0.975925	0.860959
0.166985	0.977036	0.975215	0.821747
0.169153	0.974055	0.973142	0.804945
0.171322	0.973547	0.971473	0.799899
0.173491	0.972484	0.968146	0.779169
0.175659	0.976248	0.972344	0.782714
0.177828	0.973955	0.96798	0.735783
0.179997	0.974185	0.97004	0.732173
0.182165	0.975869	0.969998	0.745518
0.184334	0.974743	0.966906	0.722091
0.186502	0.973514	0.967131	0.706223
0.188671	0.97567	0.967142	0.687488
0.19084	0.9743	0.96734	0.684022
0.193008	0.974741	0.966016	0.678326
0.195177	0.976266	0.967261	0.641554
0.197346	0.974501	0.966607	0.585157
0.199514	0.976649	0.969651	0.583701
0.201683	0.974436	0.967118	0.571087
0.203852	0.973667	0.967802	0.515504
0.20602	0.973052	0.966157	0.460298
0.208189	0.972613	0.964541	0.440346
0.210357	0.97187	0.96346	0.384851
0.212526	0.972252	0.963134	0.387636
0.214695	0.972315	0.96097	0.403647
0.216863	0.968022	0.956817	0.306819
0.219032	0.964703	0.951313	0.289312
0.221201	0.964202	0.953054	0.222729
0.223369	0.960667	0.947188	0.285008
0.225538	0.95905	0.948113	0.253647
0.227706	0.95477	0.941167	0.234184
0.229875	0.954834	0.93359	0.194083
0.232044	0.948108	0.916566	0.10169
0.234212	0.941922	0.914224	0.095175
0.236381	0.936225	0.893806	0.051811
0.23855	0.936017	0.905104	0.040808
0.240718	0.9315	0.894799	0.079815
0.242887	0.908934	0.881466	0.038808
0.245056	0.91153	0.869449	0.064042
0.247224	0.902361	0.85292	0.089011
0.249393	0.89378	0.84219	0.027777
0.251561	0.879801	0.824624	-4.01568E-4
0.25373	0.859402	0.800598	0.019833
0.255899	0.860323	0.788833	-0.00695
0.258067	0.860969	0.784542	0.033787
0.260236	0.832839	0.75163	0.069477
0.262405	0.827377	0.745311	0.015476
0.264573	0.82182	0.731157	0.010552
0.266742	0.790358	0.705813	-0.04071
0.26891	0.774643	0.669267	-0.01369
0.271079	0.754442	0.637274	0.013163
0.273248	0.740035	0.632013	-0.02286
0.275416	0.716575	0.596287	-0.00191
0.277585	0.682161	0.544106	-2.62117E-4
0.279754	0.673201	0.539414	-1.89438E-4
0.281922	0.640133	0.513217	-0.03928
0.284091	0.633167	0.495478	-0.01855
0.28626	0.601253	0.443198	-0.03058
0.288428	0.582654	0.434717	-0.04027
0.290597	0.528891	0.389016	-0.02827
0.292765	0.506868	0.364326	-0.00945
0.294934	0.51192	0.35165	0.022932
0.297103	0.513293	0.357822	9.861316E-4
0.299271	0.45661	0.275616	-0.02048
0.30144	0.416889	0.230352	-0.01998
0.303609	0.382918	0.247418	-0.03384
0.305777	0.37189	0.203543	-0.00198
0.307946	0.306686	0.184971	0.013661
0.310115	0.31112	0.158737	-0.01145
0.312283	0.303612	0.118702	0.017302
0.314452	0.252447	0.122978	0.035054
0.31662	0.229087	0.112537	-0.00589
0.318789	0.190173	0.103702	0.00522
0.320958	0.194474	0.116645	0.008649
0.323126	0.149341	0.112497	0.002268
0.325295	0.144875	0.088237	-0.00516
0.327464	0.119375	0.073081	0.015669
0.329632	0.105052	0.007335	0.026652
0.331801	0.094151	0.021979	0.005397
0.333969	0.054104	0.0164	0.035359
0.336138	0.089852	0.007268	0.017253
0.338307	0.043928	0.005085	1.130317E-4
0.340475	0.047286	0.004254	-0.01554
0.342644	0.045719	0.012645	0.002049
0.344813	0.044804	0.016034	0.005457
0.346981	0.062896	0.022378	-0.00476
0.34915	0.031969	0.02568	0.011213
0.351319	0.028651	0.034183	0.034327
0.353487	0.046084	0.024275	-0.00244
0.355656	0.004594	0.007465	0.015344
0.357824	0.011549	-0.01528	-0.01697
0.359993	0.024052	0.004588	-0.02981
0.362162	0.040087	0.030808	-0.0128
0.36433	0.042201	0.027637	-0.03572
0.366499	0.019776	0.074048	-0.03186
0.368668	0.025602	0.034694	-0.00189
0.370836	0.053947	0.024133	0.02994
0.373005	0.038544	0.009656	0.040439
0.375174	-0.01341	0.015913	0.023086
0.377342	0.006239	-0.01376	0.001479
0.379511	-0.01164	0.002587	0.02395
0.381679	0.013879	0.039299	0.011275
