# Supplementary material for: An electron counting algorithm improves imaging of proteins with low-acceleration-voltage cryo-electron microscope
Source: Commun Biol. 2022 Apr 6;5:321. doi: 10.1038/s42003-022-03284-1 (PMC8987035; doi:10.1038/s42003-022-03284-1)
Supplement: Supplementary file 4 — Supplementary Data 1 [file 42003_2022_3284_MOESM4_ESM.zip › Figure 2d.txt]

freq	small	medium	large
0.001001	1	1	1
0.004914	0.999994	0.999998	1
0.009827	0.999636	0.999892	0.999954
0.014741	0.999983	0.999976	0.999985
0.019654	0.998493	0.999901	0.99982
0.024568	0.999806	0.99991	0.999988
0.029481	0.997333	0.999058	0.999707
0.034395	0.998206	0.999509	0.999819
0.039308	0.996518	0.99855	0.999494
0.044222	0.994563	0.995551	0.998841
0.049135	0.994637	0.995335	0.998145
0.054049	0.9878	0.988913	0.99684
0.058962	0.986116	0.988299	0.994659
0.063876	0.985604	0.99208	0.994525
0.068789	0.987326	0.995459	0.996747
0.073703	0.991117	0.995968	0.99695
0.078616	0.989963	0.995908	0.997643
0.08353	0.985664	0.994738	0.996969
0.088443	0.983489	0.991066	0.994066
0.093357	0.986333	0.993058	0.994129
0.09827	0.982937	0.990313	0.993047
0.103184	0.982975	0.990533	0.992866
0.108097	0.972077	0.987995	0.990348
0.113011	0.975578	0.985746	0.990384
0.117925	0.960608	0.980025	0.986897
0.122838	0.955955	0.978455	0.987419
0.127752	0.94538	0.971066	0.977568
0.132665	0.937341	0.970357	0.975015
0.137579	0.900982	0.950949	0.96498
0.142492	0.890297	0.94576	0.951837
0.147406	0.875378	0.943892	0.94945
0.152319	0.863322	0.938053	0.947358
0.157233	0.878032	0.927405	0.939481
0.162146	0.878622	0.916369	0.92128
0.16706	0.858539	0.917078	0.928414
0.171973	0.870845	0.917614	0.906983
0.176887	0.842337	0.923292	0.908601
0.1818	0.879911	0.933626	0.927614
0.186714	0.908906	0.940181	0.944566
0.191627	0.929074	0.947227	0.946264
0.196541	0.935399	0.96002	0.95161
0.201454	0.927239	0.956214	0.940302
0.206368	0.925328	0.955862	0.93567
0.211281	0.930395	0.952534	0.919868
0.216195	0.927358	0.948378	0.920944
0.221109	0.919725	0.946208	0.908187
0.226022	0.911797	0.93467	0.898702
0.230936	0.89321	0.916773	0.873551
0.235849	0.87179	0.908679	0.828242
0.240763	0.850541	0.896088	0.801327
0.245676	0.834357	0.87083	0.759615
0.25059	0.834454	0.859562	0.755181
0.255503	0.801836	0.852923	0.692679
0.260417	0.766378	0.807159	0.61554
0.26533	0.747265	0.726192	0.531296
0.270244	0.728738	0.684238	0.445267
0.275157	0.69923	0.701939	0.359701
0.280071	0.671656	0.649346	0.31288
0.284984	0.615594	0.601536	0.227142
0.289898	0.559161	0.573012	0.177477
0.294811	0.434817	0.482738	0.150732
0.299725	0.405632	0.451941	0.144741
0.304638	0.38554	0.341262	0.130041
0.309552	0.377854	0.305181	0.119076
0.314465	0.366344	0.286258	0.093515
0.319379	0.344998	0.282676	0.004756
0.324292	0.298745	0.258019	0.024668
0.329206	0.221854	0.127616	0.026126
0.33412	0.188703	0.101605	0.041249
0.339033	0.159371	0.109104	0.063237
0.343947	0.148042	0.061104	0.079358
0.34886	0.128874	0.029204	0.027847
0.353774	0.091858	0.080248	0.035283
0.358687	0.058144	0.100989	-0.02239
0.363601	0.037703	0.037475	-0.016
0.368514	0.085363	0.080109	-0.04016
0.373428	0.015201	0.038908	-0.05229
0.378341	0.096307	0.034382	0.041148
0.383255	0.050679	0.013648	0.033345
0.388168	0.012886	-0.00718	0.045939
0.393082	0.007327	-0.01495	0.027272
0.397995	-0.01416	-0.00607	-0.00758
0.402909	-0.00697	-3.07942E-4	-0.01091
0.407822	0.010943	-0.02386	0.0086
0.412736	0.002931	0.011744	-0.01053
0.417649	0.031723	-0.01443	-0.02256
0.422563	-0.00634	7.322404E-4	-0.03951
0.427476	0.011953	-0.03213	-0.00804
0.43239	0.007807	-0.00321	0.033066
0.437303	0.04961	-0.01517	0.010276
0.442217	0.01957	-0.00104	-0.00859
0.447131	-0.01105	-0.01122	0.056593
0.452044	-0.02038	-0.00775	0.005689
0.456958	-0.01184	-0.01361	-0.03371
0.461871	0.021103	-0.0155	-0.01587
0.466785	0.077382	0.045695	-0.04172
0.471698	0.062758	-0.00263	-0.07243
