# Supplementary material for: An electron counting algorithm improves imaging of proteins with low-acceleration-voltage cryo-electron microscope
Source: Commun Biol. 2022 Apr 6;5:321. doi: 10.1038/s42003-022-03284-1 (PMC8987035; doi:10.1038/s42003-022-03284-1)
Supplement: Supplementary file 4 — Supplementary Data 1 [file 42003_2022_3284_MOESM4_ESM.zip › Figure 2c.txt]

freq	MC small	MC medium	MC large
0.001001	1	1	1
0.001838	0.999944	0.99998	0.999992
0.003676	0.999032	0.9996	0.999707
0.005515	0.999933	0.999946	0.999978
0.007353	0.999518	0.99962	0.999915
0.009191	0.998605	0.99972	0.999963
0.011029	0.99676	0.999879	0.999802
0.012868	0.998568	0.999982	0.999856
0.014706	0.992656	0.999592	0.998551
0.016544	0.998545	0.999685	0.999792
0.018382	0.997784	0.999356	0.999221
0.020221	0.998259	0.999263	0.999055
0.022059	0.997294	0.999096	0.999254
0.023897	0.99762	0.998827	0.999393
0.025735	0.998127	0.99883	0.999401
0.027574	0.996923	0.997445	0.998831
0.029412	0.997723	0.997708	0.998303
0.03125	0.995432	0.996728	0.9962
0.033088	0.995602	0.998088	0.997836
0.034926	0.996823	0.998686	0.998913
0.036765	0.996306	0.997712	0.997375
0.038603	0.99433	0.996899	0.997615
0.040441	0.992353	0.99637	0.997114
0.042279	0.995688	0.997891	0.997936
0.044118	0.993554	0.997136	0.998436
0.045956	0.99138	0.994665	0.99718
0.047794	0.988877	0.992162	0.995728
0.049632	0.983737	0.991225	0.994618
0.051471	0.987625	0.991045	0.993958
0.053309	0.989137	0.990976	0.991147
0.055147	0.987545	0.990801	0.987415
0.056985	0.987298	0.988366	0.985958
0.058824	0.985001	0.98251	0.980173
0.060662	0.980601	0.982622	0.979019
0.0625	0.977601	0.982891	0.979717
0.064338	0.978235	0.978427	0.971755
0.066176	0.968382	0.976211	0.974656
0.068015	0.970692	0.978852	0.973348
0.069853	0.973377	0.976741	0.973819
0.071691	0.967768	0.976482	0.970595
0.073529	0.975409	0.981904	0.971719
0.075368	0.97636	0.980131	0.970904
0.077206	0.973895	0.978758	0.976058
0.079044	0.976201	0.978408	0.975272
0.080882	0.975926	0.975546	0.969562
0.082721	0.976361	0.978061	0.971283
0.084559	0.970174	0.97721	0.966701
0.086397	0.97443	0.982704	0.971753
0.088235	0.975125	0.984288	0.968093
0.090074	0.971183	0.981559	0.965605
0.091912	0.973716	0.981579	0.971936
0.09375	0.973206	0.981008	0.970091
0.095588	0.97684	0.979446	0.974416
0.097426	0.973928	0.981257	0.977038
0.099265	0.972696	0.980282	0.972462
0.101103	0.974843	0.979931	0.967311
0.102941	0.973579	0.978832	0.958396
0.104779	0.975423	0.980897	0.953364
0.106618	0.970816	0.974246	0.937339
0.108456	0.971073	0.97579	0.942748
0.110294	0.964378	0.966431	0.899486
0.112132	0.963041	0.968688	0.906627
0.113971	0.954779	0.96526	0.91555
0.115809	0.945078	0.95772	0.902785
0.117647	0.950393	0.961537	0.889091
0.119485	0.93317	0.957451	0.860112
0.121324	0.949444	0.95976	0.864106
0.123162	0.950879	0.961168	0.884027
0.125	0.943893	0.961947	0.851653
0.126838	0.942237	0.955687	0.837535
0.128676	0.932494	0.937012	0.802972
0.130515	0.929066	0.943745	0.803669
0.132353	0.92486	0.92799	0.784538
0.134191	0.915621	0.927742	0.740678
0.136029	0.925967	0.937291	0.768679
0.137868	0.917245	0.931354	0.73126
0.139706	0.917244	0.935483	0.752427
0.141544	0.927084	0.928799	0.742441
0.143382	0.909237	0.922357	0.718685
0.145221	0.924806	0.935525	0.732657
0.147059	0.923731	0.934118	0.708726
0.148897	0.921115	0.932758	0.694934
0.150735	0.908772	0.928901	0.691772
0.152574	0.910978	0.929697	0.670241
0.154412	0.915692	0.919448	0.578779
0.15625	0.927975	0.913151	0.605749
0.158088	0.922152	0.921417	0.610763
0.159926	0.923262	0.923394	0.592699
0.161765	0.929079	0.916699	0.618814
0.163603	0.925893	0.920054	0.557601
0.165441	0.912688	0.920075	0.574649
0.167279	0.898059	0.912832	0.492719
0.169118	0.900996	0.914781	0.495156
0.170956	0.89833	0.907235	0.49939
0.172794	0.8958	0.907499	0.404526
0.174632	0.911112	0.902798	0.395464
0.176471	0.90898	0.89566	0.34984
0.178309	0.908338	0.897769	0.343631
0.180147	0.910364	0.900008	0.365255
0.181985	0.907477	0.897541	0.34608
0.183824	0.911609	0.90307	0.32534
0.185662	0.914272	0.899552	0.355693
0.1875	0.913968	0.910207	0.409039
0.189338	0.91548	0.906452	0.405482
0.191176	0.916541	0.900447	0.344726
0.193015	0.918048	0.896086	0.300048
0.194853	0.915915	0.889853	0.282854
0.196691	0.920162	0.904012	0.273942
0.198529	0.921005	0.902943	0.250325
0.200368	0.914832	0.901975	0.216733
0.202206	0.917666	0.90487	0.242048
0.204044	0.915479	0.891652	0.215296
0.205882	0.910201	0.887685	0.248282
0.207721	0.905195	0.874131	0.250948
0.209559	0.907883	0.873771	0.136514
0.211397	0.910965	0.873462	0.122102
0.213235	0.904258	0.880836	0.138981
0.215074	0.897531	0.880793	0.153553
0.216912	0.889538	0.866594	0.127162
0.21875	0.882578	0.862457	0.121942
0.220588	0.876186	0.852047	0.074363
0.222426	0.875958	0.84636	0.06965
0.224265	0.873125	0.83179	0.025787
0.226103	0.863223	0.826583	0.052913
0.227941	0.852864	0.807977	0.023557
0.229779	0.824472	0.77699	-0.00941
0.231618	0.821091	0.772819	0.048914
0.233456	0.81526	0.751859	0.094239
0.235294	0.813096	0.736189	0.07565
0.237132	0.815617	0.732803	0.08066
0.238971	0.793986	0.7039	0.034396
0.240809	0.768797	0.695956	0.040436
0.242647	0.778013	0.689234	0.042376
0.244485	0.760775	0.677669	0.032764
0.246324	0.74873	0.666623	0.034793
0.248162	0.737041	0.643522	0.025912
0.25	0.714813	0.609234	0.023461
0.251838	0.691858	0.581182	-0.00151
0.253676	0.678956	0.58107	3.093876E-4
0.255515	0.655458	0.55923	-0.03436
0.257353	0.644193	0.524283	-0.0167
0.259191	0.63499	0.492495	0.009233
0.261029	0.640687	0.487661	-0.01039
0.262868	0.634308	0.478853	-0.01032
0.264706	0.588117	0.455097	-0.03773
0.266544	0.552373	0.431046	-0.0376
0.268382	0.540127	0.413728	0.02331
0.270221	0.538028	0.417508	-0.00389
0.272059	0.507248	0.425935	-0.02108
0.273897	0.494966	0.389132	-0.02005
0.275735	0.480047	0.377538	-0.05307
0.277574	0.432484	0.305992	-0.0547
0.279412	0.434861	0.286331	-0.01421
0.28125	0.454389	0.266863	0.002086
0.283088	0.437411	0.278695	0.005988
0.284926	0.426041	0.276489	-0.02011
0.286765	0.402167	0.231462	-0.00528
0.288603	0.344039	0.219335	0.015658
0.290441	0.307907	0.18962	0.033408
0.292279	0.223851	0.14787	0.0066
0.294118	0.123948	0.092534	-0.01661
