# Supplementary material for: An electron counting algorithm improves imaging of proteins with low-acceleration-voltage cryo-electron microscope
Source: Commun Biol. 2022 Apr 6;5:321. doi: 10.1038/s42003-022-03284-1 (PMC8987035; doi:10.1038/s42003-022-03284-1)
Supplement: Supplementary file 4 — Supplementary Data 1 [file 42003_2022_3284_MOESM4_ESM.zip › Figure 2a.txt]

Ax	300kV	200kV	120kV
1	0.235	0.247757116518	0.106
2	0.367	0.342500674551	0.233
3	0.193	0.177786459504	0.195
4	0.127	0.124168053245	0.192
5	0.038	0.0436631515042	0.085
6	0.02	0.0258746683456	0.065
7	0.01	0.0140250483429	0.046
8	0.00477979604286	0.00874949408643	0.031
9	0.00267139116606	0.00544138148131	0.02
10	0.0016504100297	0.00345988667536	0.012
