# Supplementary material for: An electron counting algorithm improves imaging of proteins with low-acceleration-voltage cryo-electron microscope
Source: Commun Biol. 2022 Apr 6;5:321. doi: 10.1038/s42003-022-03284-1 (PMC8987035; doi:10.1038/s42003-022-03284-1)
Supplement: Supplementary file 4 — Supplementary Data 1 [file 42003_2022_3284_MOESM4_ESM.zip › Figure 1c.txt]

300kv freq	300kv critical dose	160kv freq	160kv critical dose	120kv freq	120kv critical dose
0.012517	90.4977375565611	0.01313	42.5918255749298	0.01313	56.6210614239468
0.016689	39.6039603960396	0.017507	39.1644083012284	0.017507	48.6929882752114
0.020861	114.876507754164	0.021884	52.5268764789908	0.021884	66.5768352927874
0.025033	172.711571675302	0.026261	48.1550102559665	0.026261	44.8002185410122
0.029206	130.80444735121	0.030637	41.545299040998	0.030637	30.4936810902599
0.033378	73.1528895391368	0.035014	42.7124034783431	0.035014	31.3816570836083
0.03755	67.4536256323778	0.039391	34.3314120028972	0.039391	27.5897252458224
0.041722	83.6470096194061	0.043768	25.7665996811024	0.043768	22.904981521961
0.045895	58.5823081429408	0.048144	30.1514768289856	0.048144	26.4690090111406
0.050067	41.2881915772089	0.052521	27.1806203953093	0.052521	20.5033824767459
0.054239	43.1313349148156	0.056898	25.0428187911838	0.056898	18.2553384933499
0.058411	48.9835904971834	0.061275	21.405146433761	0.061275	16.1774461211277
0.062583	38.0228136882129	0.065651	15.8929873407788	0.065651	14.9129681244337
0.066756	25.1351011687822	0.070028	17.3233842759717	0.070028	15.7804615634847
0.070928	21.1819529760644	0.074405	16.120272603974	0.074405	14.1409774169107
0.0751	17.950098725543	0.078782	15.2563283114928	0.078782	12.8790699830949
0.079272	19.8570293884035	0.083158	15.149096838847	0.083158	12.7783801402405
0.083445	21.0304942166141	0.087535	13.7832295693993	0.087535	11.8754757067421
0.087617	18.9771325552709	0.091912	13.0383139515091	0.091912	10.8716455170197
0.091789	19.291984180573	0.096289	12.3487601065637	0.096289	10.0510073164165
0.095961	17.5777816839515	0.100665	11.3026771608685	0.100665	9.73086707543916
0.100134	15.9629659190678	0.105042	10.6775195586342	0.105042	8.82498793127342
0.104306	15.6825844899239	0.109419	9.38806034714492	0.109419	8.63880183106729
0.108478	14.8456057007126	0.113796	9.03807920245849	0.113796	8.51023372988032
0.11265	14.7048011175649	0.118172	8.50027549503994	0.118172	7.97687314025344
0.116822	13.2872707945788	0.122549	8.37040614427072	0.122549	7.63231989931324
0.120995	12.092629542294	0.126926	8.44901166419194	0.126926	7.38656109564086
0.125167	11.7233294255569	0.131303	8.54099271784322	0.131303	7.17419645095108
0.129339	11.4475416404327	0.135679	7.64243129568858	0.135679	7.22600142845491
0.133511	10.7851596203624	0.140056	7.95068129119752	0.140056	7.0412980352738
0.137684	10.124531740407	0.144433	7.43443851006564	0.144433	6.45606835986016
0.141856	10.371292263016	0.14881	6.75187981591627	0.14881	5.91481775550518
0.146028	10.1276078590237	0.153186	5.95757720589732	0.153186	5.82920785723992
0.1502	9.04977375565611	0.157563	6.2503300437397	0.157563	5.92643471136279
0.154372	9.15373701313561	0.16194	6.63673254060676	0.16194	5.61381180298104
0.158545	8.62217623728229	0.166317	6.54373458687991	0.166317	5.53273220797043
0.162717	8.12413681046389	0.170693	7.00383362278787	0.170693	5.50478127343676
0.166889	8.1799591002045	0.17507	6.01789877186278	0.17507	4.90730976712749
0.171061	7.72737810061046	0.179447	6.29546964444075	0.179447	5.26170610506899
0.175234	7.90045427612088	0.183824	5.72373877995015	0.183824	5.07006221461941
0.179406	7.6728305071741	0.1882	5.41780445203446	0.1882	5.28909087108787
0.183578	6.80897422803255	0.192577	4.61994998757601	0.192577	4.55387408341193
0.18775	7.14566436814463	0.196954	5.45760356092581	0.196954	5.15670715847382
0.191923	6.75219446320054	0.201331	4.89897484195603	0.201331	5.00805221051352
0.196095	6.10053684724256	--	--	--	--
0.200267	6.61441280550319	--	--	--	--
