# Supplementary material for: An electron counting algorithm improves imaging of proteins with low-acceleration-voltage cryo-electron microscope
Source: Commun Biol. 2022 Apr 6;5:321. doi: 10.1038/s42003-022-03284-1 (PMC8987035; doi:10.1038/s42003-022-03284-1)
Supplement: Supplementary file 4 — Supplementary Data 1 [file 42003_2022_3284_MOESM4_ESM.zip › Figure 1d.txt]

kv	1/beta^2	ratio	std_ratio	
300	1.65839889056984	1	0
200	2.06841653027823	--	--
160	2.38071594754653	1.38338	0.12986
120	2.90543636894337	1.57074	0.12817
100	3.3272816399287		--

Linear fitting of our result used 0.24832+0.46211*x
Linear fitting of Peet's used (1.126*x+1.793)/3.66
Linear fitting of Estar database used 0.25439+0.45221*x
Empirical equation of Wall's used 0.18389+0.49382*x.
