# Supplementary material for: An electron counting algorithm improves imaging of proteins with low-acceleration-voltage cryo-electron microscope
Source: Commun Biol. 2022 Apr 6;5:321. doi: 10.1038/s42003-022-03284-1 (PMC8987035; doi:10.1038/s42003-022-03284-1)
Supplement: Supplementary file 4 — Supplementary Data 1 [file 42003_2022_3284_MOESM4_ESM.zip › Figure 1b.txt]

sc	120kv	sc	160kv	sc	300kv
0.168	1.619	0.094	0.746	0.36	2.436
0.168	1.622	0.094	0.748	0.36	2.435
0.168	1.623	0.094	0.747	0.36	2.436
0.168	1.623	0.094	0.748	0.36	2.438
0.168	1.62	0.094	0.746	0.36	2.435
0.255	2.548	0.156	1.305	0.622	4.296
0.255	2.547	0.156	1.306	0.622	4.3
0.255	2.554	0.156	1.305	0.622	4.298
0.255	2.55	0.156	1.307	0.622	4.298
0.255	2.55	0.156	1.308	0.622	4.294
0.283	2.802	0.187	1.596	0.857	6.016
0.283	2.798	0.187	1.601	0.857	6.019
0.283	2.801	0.187	1.598	0.857	6.031
0.283	2.8	0.187	1.597	0.857	6.017
0.283	2.798	0.187	1.6	0.857	6.022
0.32	3.165	0.377	3.312	1.14	7.944
0.32	3.166	0.377	3.315	1.14	7.94
0.32	3.167	0.377	3.314	1.14	7.909
0.32	3.171	0.377	3.315	1.14	7.92
0.32	3.17	0.377	3.314	1.14	7.948
0.377	3.834	0.475	4.204	1.52	10.703
0.377	3.831	0.475	4.203	1.52	10.614
0.377	3.83	0.475	4.207	1.52	10.603
0.377	3.833	0.475	4.204	1.52	10.696
0.377	3.829	0.475	4.201	1.52	10.605
0.415	4.146	0.632	5.62	1.86	12.906
0.415	4.142	0.632	5.631	1.86	12.899
0.415	4.142	0.632	5.63	1.86	12.801
0.415	4.143	0.632	5.646	1.86	13.072
0.415	4.14	0.632	5.632	1.86	12.904
0.475	4.747	0.876	7.854	2.35	15.981
0.475	4.747	0.876	7.854	2.35	16.337
0.475	4.738	0.876	7.846	2.35	15.985
0.475	4.745	0.876	7.877	2.35	15.983
0.475	4.742	0.876	7.85	2.35	15.98
0.601	6.121	1.07	9.595	2.35	16.354
0.601	6.128	1.07	9.607
0.601	6.126	1.07	9.65
0.601	6.125	1.07	9.652
0.601	6.134	1.07	9.6
for 120kv, linear fitting result of -0.11389+10.32983*x was used.
for 160kv, linear fitting result of -0.10961+9.09105*x was used.
for 300kv, linear fitting result of 0.03754+6.85625*x was used.
